# Supplementary material for: Comprehensive analysis of single cell ATAC-seq data with SnapATAC
Source: Nat Commun. 2021 Feb 26;12:1337. doi: 10.1038/s41467-021-21583-9 (PMC7910485; doi:10.1038/s41467-021-21583-9)
Supplement: Supplementary file 2 — Supplementary Data 1 [file 41467_2021_21583_MOESM2_ESM.xlsx]

## Sheet: Meta Data
Sample	Barcode	TN	UM	PP	UQ	CM	Fragments in Promoter Ratio	TSNE-1	TSNE-2	Cluster	Cell Type (Level 1)	Cell Type (Level 2)	TN=Total number of fragments
CEMBA180226_1A	ACATTGGCAACCAGGTACAAGGATAACGAACG	3447	3191	3190	2686	108	0.269956	31.4639	-11.6633	1	L23.a	L23.a	UM=Uniquely mapped fragments
CEMBA180226_1A	ACATTGGCAACCAGGTACAAGGATATAGCCTT	4884	4606	4601	3821	14	0.293112	5.82917	0.298915	5	L23.b	L23.b	PP=Properly paired fragments
CEMBA180226_1A	ACATTGGCAACCAGGTACAAGGATATTCGTTG	3224	3034	3029	2537	14	0.39298	-8.41284	35.8581	18	CGE	Vip.Mybpc1	UQ=Uniq (distinct) fragments
CEMBA180226_1A	ACATTGGCAACCAGGTACAAGGATGGATACTA	6052	5723	5718	4785	7	0.530229	-28.2404	16.3321	9	Asc	Asc	UM=chrM fragments
CEMBA180226_1A	ACATTGGCAACCAGGTACAAGGATGGTTAGAC	2314	2193	2191	1911	14	0.238821	32.399	-5.97052	1	L23.a	L23.a	Cell Type (Level 2) = Initial clustering in Fig. 5a
CEMBA180226_1A	ACATTGGCAACCAGGTACAAGGATTGCCTTAC	2091	1943	1940	1643	41	0.55	-37.1201	1.22668	2	Other	Other	Cell Type (Level 2) = Iterative clustering in Fig. 5b
CEMBA180226_1A	ACATTGGCAACCAGGTCATTCAGTAATGACGT	2753	2569	2564	2189	37	0.31984	12.9959	0.442067	5	L23.b	L23.b
CEMBA180226_1A	ACATTGGCAACCAGGTCATTCAGTTTCATCCA	1255	1194	1190	1011	9	0.593237	-23.4628	-8.15689	8	Ogc	Ogc
CEMBA180226_1A	ACATTGGCAACCAGGTGGAAGACTAGGATAAC	4210	3974	3968	3355	3	0.268548	14.8503	6.61747	5	L23.b	L23.b
CEMBA180226_1A	ACATTGGCAACCAGGTGGAAGACTCGAATTCC	5239	4971	4966	4181	19	0.292455	27.3926	-10.4822	1	L23.a	L23.a
CEMBA180226_1A	ACATTGGCAACCAGGTGGAAGACTTGCCTTAC	1919	1721	1719	1465	7	0.345769	-9.90324	0.294064	3	Opc	Opc
CEMBA180226_1A	ACATTGGCAACCAGGTTGCTGGTAGGTTAGAC	1330	1216	1214	1050	3	0.536178	24.4412	-24.0804	4	Smc	Smc
CEMBA180226_1A	ACATTGGCAACCAGGTTGCTGGTATTGGAAGT	8535	8080	8070	6735	27	0.282948	22.2319	-9.94115	1	L23.a	L23.a
CEMBA180226_1A	ACATTGGCAACCAGGTTGTCAGCTTCCGGTAA	6974	6589	6580	5592	30	0.303562	26.016	7.37108	19	L23.c	L23.c
CEMBA180226_1A	ACATTGGCAACCAGGTTTCGGAAGGGTTAGAC	2168	2043	2042	1741	4	0.228041	17.6361	-1.7087	5	L23.b	L23.b
CEMBA180226_1A	ACATTGGCAACCAGGTTTCGGAAGTTGGAAGT	3129	2890	2886	2385	53	0.237046	4.66592	19.255	6	L5.IT.a	L5.IT.a
CEMBA180226_1A	ACATTGGCAAGAGGCAACAAGGATACTGCATA	6158	5784	5775	4339	10	0.314273	22.7059	-10.7739	1	L23.a	L23.a
CEMBA180226_1A	ACATTGGCAAGAGGCAACAAGGATATCTGAGT	17230	16352	16323	12138	16	0.300451	6.66266	13.6499	10	L4	L4
CEMBA180226_1A	ACATTGGCAAGAGGCAACAAGGATCTAAGCCT	10526	9908	9900	7216	52	0.274794	12.9354	-9.96299	5	L23.b	L23.b
CEMBA180226_1A	ACATTGGCAAGAGGCAACAAGGATGTAAGGAG	7172	6730	6724	5141	147	0.293637	27.4778	-11.0208	1	L23.a	L23.a
CEMBA180226_1A	ACATTGGCAAGAGGCAAGGCTGGTTATCCTCT	1539	1427	1425	1070	8	0.392139	-9.79774	27.9108	18	CGE	Doublets
CEMBA180226_1A	ACATTGGCAAGAGGCACATTCAGTCTAAGCCT	16085	14604	14594	10515	71	0.370453	-14.4032	10.1134	9	Asc	Asc
CEMBA180226_1A	ACATTGGCAAGAGGCACATTCAGTTCGACTAG	2465	2307	2305	1801	7	0.363047	19.3152	-10.1471	1	L23.a	L23.a
CEMBA180226_1A	ACATTGGCAAGAGGCAGAACGCATGCGTAAGA	5701	5342	5335	4077	13	0.543906	-3.53243	0.0516266	3	Opc	Opc
CEMBA180226_1A	ACATTGGCAAGAGGCAGAACGCATTATCCTCT	14107	13117	13097	9886	360	0.265199	13.6617	29.3952	17	L5.IT.b	L5.IT.b
CEMBA180226_1A	ACATTGGCAAGAGGCAGAACGCATTTATGCGA	2933	2742	2731	2031	48	0.27759	-38.1784	-10.6427	11	L5.PT	L5.PT
CEMBA180226_1A	ACATTGGCAAGAGGCAGGAAGACTTCGACTAG	3791	3572	3567	2738	13	0.525939	-7.75068	6.42125	3	Opc	Opc
CEMBA180226_1A	ACATTGGCAAGAGGCATGCTGGTAAAGGCTAT	4412	4099	4094	3112	59	0.431385	-16.6391	-33.1893	14	NP	NP
CEMBA180226_1A	ACATTGGCAAGAGGCATGCTGGTACTCTCTAT	14894	14249	14231	10391	42	0.340962	22.077	5.89761	19	L23.c	L23.c
CEMBA180226_1A	ACATTGGCAAGCAACGAGGCTGGTTGCCTTAC	6607	6243	6237	5318	11	0.235057	24.1353	-0.420675	5	L23.b	L23.b
CEMBA180226_1A	ACATTGGCAAGCAACGGAACGCATAATGACGT	2124	1970	1966	1703	68	0.338117	27.889	-16.6685	1	L23.a	L23.a
CEMBA180226_1A	ACATTGGCAAGCAACGGAACGCATGAAGTATG	4578	4336	4333	3701	17	0.329995	15.0281	-10.2242	1	L23.a	L23.a
CEMBA180226_1A	ACATTGGCAAGCAACGGAACGCATTGCCTTAC	1466	1337	1335	1125	11	0.339085	-9.64796	-1.54399	3	Opc	Opc
CEMBA180226_1A	ACATTGGCAAGCAACGGGAAGACTAATGACGT	3030	2830	2824	2403	14	0.307661	28.2222	-8.8497	1	L23.a	L23.a
CEMBA180226_1A	ACATTGGCAAGCAACGGGAAGACTTCCGGTAA	17031	16092	16078	13700	27	0.270218	19.2486	-5.37333	5	L23.b	L23.b
CEMBA180226_1A	ACATTGGCAAGCAACGGGAAGACTTTACGACC	11474	10029	10019	8444	294	0.213645	24.1068	-8.24729	1	L23.a	L23.a
CEMBA180226_1A	ACATTGGCAAGCAACGGGAAGACTTTGGAAGT	1909	1758	1758	1490	19	0.375082	-24.6547	3.34622	9	Asc	Asc
CEMBA180226_1A	ACATTGGCAAGCAACGTGCTGGTAAACGAACG	8932	8479	8477	7129	53	0.325079	1.11987	17.3517	10	L4	L4
CEMBA180226_1A	ACATTGGCAAGCAACGTGCTGGTAATTCGTTG	11466	10851	10833	9123	56	0.291391	18.2815	-10.1254	1	L23.a	L23.a
CEMBA180226_1A	ACATTGGCAAGCAACGTGTCAGCTCGAATTCC	6853	6473	6467	5486	45	0.296778	26.3521	7.92317	19	L23.c	L23.c
CEMBA180226_1A	ACATTGGCAAGCAACGTTCGGAAGAACGAACG	3898	3676	3671	3142	16	0.305831	28.5714	14.9585	7	L6.IT	L6.IT
CEMBA180226_1A	ACATTGGCAAGCAACGTTCGGAAGATAGCCTT	10800	10147	10134	8447	101	0.30022	0.177938	28.4719	6	L5.IT.a	L5.IT.a
CEMBA180226_1A	ACATTGGCACGAATCTAGGCTGGTTGCCTTAC	2160	2032	2028	1726	12	0.280068	19.481	2.0756	19	L23.c	L23.c
CEMBA180226_1A	ACATTGGCACGAATCTCATTCAGTTCCGGTAA	1965	1840	1839	1543	3	0.440076	-9.70904	-0.170484	3	Opc	Opc
CEMBA180226_1A	ACATTGGCACGAATCTCATTCAGTTTCATCCA	11905	11363	11351	9431	91	0.240012	27.1411	18.6356	17	L5.IT.b	L5.IT.b
CEMBA180226_1A	ACATTGGCACGAATCTGGAAGACTAAGAGATG	3909	3695	3691	3030	47	0.422186	-7.10606	36.2697	18	CGE	Vip.Crhr2
CEMBA180226_1A	ACATTGGCACGAATCTTGCTGGTATCCGGTAA	5520	5185	5180	4440	74	0.298971	-34.5739	-13.636	11	L5.PT	L5.PT
CEMBA180226_1A	ACATTGGCACGAATCTTGTCAGCTAACGAACG	1559	1436	1435	1221	12	0.536371	13.1342	-28.1353	16	Mgc	Mgc
CEMBA180226_1A	ACATTGGCACGAATCTTGTCAGCTTGCCTTAC	6683	6034	6023	5059	14	0.211783	30.9766	-8.79062	1	L23.a	L23.a
CEMBA180226_1A	ACATTGGCACGAATCTTGTCAGCTTTACGACC	8596	8093	8088	6764	25	0.416113	-1.71004	-25.2584	12	Sst	Sst.Cbln4
CEMBA180226_1A	ACATTGGCACGAATCTTGTCAGCTTTCATCCA	8291	7802	7787	6521	58	0.312959	0.0177441	-25.6266	12	Sst	Sst.Cbln4
CEMBA180226_1A	ACATTGGCACGAATCTTTCGGAAGAAGAGATG	3694	3512	3505	2841	21	0.326214	25.735	-2.08582	19	L23.c	L23.c
CEMBA180226_1A	ACATTGGCACGTTCGAACAAGGATATAGCCTT	6898	6573	6560	5487	16	0.261333	-0.268424	27.8176	6	L5.IT.a	L5.IT.a
CEMBA180226_1A	ACATTGGCACGTTCGAACAAGGATTGCCTTAC	3918	3696	3693	3091	20	0.274905	-4.30284	20.3546	6	L5.IT.a	L5.IT.a
CEMBA180226_1A	ACATTGGCACGTTCGAAGGCTGGTAATGACGT	2443	2318	2314	1974	12	0.514611	-6.03189	7.5086	3	Opc	Opc
CEMBA180226_1A	ACATTGGCACGTTCGACATTCAGTCGAATTCC	2452	2288	2287	1923	1	0.519939	-25.7365	-14.4217	8	Ogc	Ogc
CEMBA180226_1A	ACATTGGCACGTTCGAGAACGCATAAGAGATG	2335	2139	2136	1755	41	0.643774	-32.1241	-2.51965	2	Other	Other
CEMBA180226_1A	ACATTGGCACGTTCGAGAACGCATATTCGTTG	2740	2562	2558	2137	17	0.45082	-17.7317	10.9127	9	Asc	Asc
CEMBA180226_1A	ACATTGGCACGTTCGAGAACGCATTTCATCCA	3834	3483	3479	2866	14	0.546843	-29.3112	-1.85749	2	Other	Other
CEMBA180226_1A	ACATTGGCACGTTCGAGGAAGACTTTACGACC	4967	4734	4731	3950	15	0.289026	0.378539	28.9197	6	L5.IT.a	L5.IT.a
CEMBA180226_1A	ACATTGGCACGTTCGAGGAAGACTTTGGAAGT	3122	2896	2896	2416	81	0.578138	-30.8849	-2.95631	2	Other	Other
CEMBA180226_1A	ACATTGGCACGTTCGATGCTGGTAAACGAACG	2815	2618	2612	2219	6	0.423751	-17.1875	26.7869	18	CGE	Lamp5.Smad3
CEMBA180226_1A	ACATTGGCACGTTCGATGCTGGTAAGGATAAC	1379	1297	1294	1075	17	0.244545	31.9876	-15.0889	1	L23.a	L23.a
CEMBA180226_1A	ACATTGGCACGTTCGATGTCAGCTGGTTAGAC	7316	6910	6900	5946	40	0.402321	-1.67239	-29.4169	12	Sst	Sst.Cbln4
CEMBA180226_1A	ACATTGGCACGTTCGATGTCAGCTTTGGAAGT	5856	5541	5534	4617	43	0.262247	27.7529	-0.947658	5	L23.b	L23.b
CEMBA180226_1A	ACATTGGCACGTTCGATTCGGAAGTTCATCCA	2682	2492	2482	2072	13	0.517176	-29.8701	-1.72705	2	Other	Other
CEMBA180226_1A	ACATTGGCACGTTCGATTCGGAAGTTGGAAGT	2076	1967	1962	1664	19	0.240914	31.1447	0.652621	19	L23.c	L23.c
CEMBA180226_1A	ACATTGGCACTCGCTAAGGCTGGTTCTCTCCG	21985	19948	19931	14693	143	0.237202	1.09296	21.8678	6	L5.IT.a	L5.IT.a
CEMBA180226_1A	ACATTGGCACTCGCTACATTCAGTGTAAGGAG	2533	2354	2352	1737	10	0.465954	-14.8826	17.3812	9	Asc	Asc
CEMBA180226_1A	ACATTGGCACTCGCTAGAACGCATCGTCTAAT	2645	2457	2450	1791	5	0.311822	23.3002	-0.892479	5	L23.b	L23.b
CEMBA180226_1A	ACATTGGCACTCGCTAGAACGCATCTCTCTAT	14539	13368	13351	9480	34	0.257696	-12.5088	25.5326	18	CGE	Lamp5.Ndnf
CEMBA180226_1A	ACATTGGCACTCGCTAGAACGCATGTAAGGAG	5803	5471	5468	4008	25	0.535403	-10.5568	26.5401	18	CGE	Doublets
CEMBA180226_1A	ACATTGGCACTCGCTAGAACGCATTCTCTCCG	14453	13128	13112	9622	468	0.378439	-0.480509	14.9372	10	L4	L4
CEMBA180226_1A	ACATTGGCACTCGCTAGGAAGACTACTGCATA	7508	7144	7133	5267	7	0.313472	26.9167	-9.31085	1	L23.a	L23.a
CEMBA180226_1A	ACATTGGCACTCGCTAGGAAGACTTCGACTAG	12741	12105	12095	8929	27	0.296986	9.61772	24.8722	17	L5.IT.b	L5.IT.b
CEMBA180226_1A	ACATTGGCACTCGCTAGGAAGACTTTCTAGCT	4218	3977	3971	2835	25	0.520359	-22.8331	16.9484	9	Asc	Asc
CEMBA180226_1A	ACATTGGCACTCGCTATGCTGGTAGTAAGGAG	1561	1459	1456	1078	2	0.41953	-7.73166	6.94215	3	Opc	Opc
CEMBA180226_1A	ACATTGGCACTCGCTATGTCAGCTTCGACTAG	2271	2067	2063	1487	15	0.529797	10.3944	-25.1298	16	Mgc	Mgc
CEMBA180226_1A	ACATTGGCACTCGCTATTCGGAAGCGTCTAAT	18064	17053	17037	12148	48	0.303933	16.8671	-2.05762	5	L23.b	L23.b
CEMBA180226_1A	ACATTGGCACTGAGCGACAAGGATACTGCATA	2016	1895	1892	1423	13	0.602759	-9.25848	27.3051	18	CGE	Doublets
CEMBA180226_1A	ACATTGGCACTGAGCGACAAGGATCTAAGCCT	14143	13476	13469	9523	51	0.316318	-3.61731	22.5247	6	L5.IT.a	L5.IT.a
CEMBA180226_1A	ACATTGGCACTGAGCGACAAGGATCTCTCTAT	4883	4576	4574	3309	9	0.327348	28.3078	-10.3752	1	L23.a	L23.a
CEMBA180226_1A	ACATTGGCACTGAGCGACAAGGATTTATGCGA	9110	8547	8539	6158	33	0.549524	21.3218	-25.6171	4	Smc	Smc
CEMBA180226_1A	ACATTGGCACTGAGCGCATTCAGTAAGGAGTA	4301	3965	3958	3011	15	0.493679	-18.8295	10.2953	9	Asc	Asc
CEMBA180226_1A	ACATTGGCACTGAGCGCATTCAGTCTAAGCCT	15137	14097	14083	10175	43	0.224125	4.31252	24.6223	6	L5.IT.a	L5.IT.a
CEMBA180226_1A	ACATTGGCACTGAGCGGAACGCATAAGGAGTA	2417	2277	2274	1675	6	0.570435	-17.7469	17.4074	9	Asc	Asc
CEMBA180226_1A	ACATTGGCACTGAGCGGAACGCATCCTAGAGT	26285	24356	24330	17867	80	0.265328	24.8197	0.387013	5	L23.b	L23.b
CEMBA180226_1A	ACATTGGCACTGAGCGGAACGCATTATCCTCT	5819	5357	5354	3991	33	0.270178	27.4113	-14.4575	1	L23.a	L23.a
CEMBA180226_1A	ACATTGGCACTGAGCGGGAAGACTTATCCTCT	4219	3905	3899	2913	23	0.515436	-35.5123	4.79237	2	Other	Other
CEMBA180226_1A	ACATTGGCACTGAGCGTGCTGGTAGTAAGGAG	30252	28394	28367	20995	71	0.26826	9.10947	4.95845	5	L23.b	L23.b
CEMBA180226_1A	ACATTGGCACTGAGCGTGTCAGCTCGTCTAAT	9579	9071	9062	6651	45	0.277639	12.6817	1.15503	5	L23.b	L23.b
CEMBA180226_1A	ACATTGGCACTGAGCGTGTCAGCTCTCTCTAT	31699	29992	29971	21570	31	0.266079	25.3598	8.09569	19	L23.c	L23.c
CEMBA180226_1A	ACATTGGCACTGAGCGTGTCAGCTTATCCTCT	4529	3862	3854	2932	245	0.508378	23.8513	-22.4893	4	Smc	Smc
CEMBA180226_1A	ACATTGGCAGGCAGAAACAAGGATGTAAGGAG	6973	6472	6464	4804	5	0.450945	-24.5971	12.7841	9	Asc	Asc
CEMBA180226_1A	ACATTGGCAGGCAGAAACAAGGATTTATGCGA	8116	7593	7585	5531	85	0.414742	-16.7623	30.7678	18	CGE	Lamp5.Smad3
CEMBA180226_1A	ACATTGGCAGGCAGAAAGGCTGGTGCGTAAGA	1766	1575	1573	1210	43	0.47784	21.068	-23.9204	4	Smc	Smc
CEMBA180226_1A	ACATTGGCAGGCAGAACATTCAGTATCTGAGT	2270	2106	2104	1568	13	0.297449	-12.5832	24.8615	18	CGE	Sncg
CEMBA180226_1A	ACATTGGCAGGCAGAACATTCAGTTATCCTCT	14191	13447	13433	10877	25	0.331062	-2.37598	24.2059	6	L5.IT.a	L5.IT.a
CEMBA180226_1A	ACATTGGCAGGCAGAAGAACGCATCCTAGAGT	3747	3435	3430	2474	54	0.590209	28.0655	-24.116	4	Smc	Smc
CEMBA180226_1A	ACATTGGCAGGCAGAAGAACGCATCTAAGCCT	1828	1709	1707	1262	12	0.341801	-2.46102	8.17428	10	L4	L4
CEMBA180226_1A	ACATTGGCAGGCAGAAGGAAGACTCGTCTAAT	4308	3978	3972	2888	6	0.49814	-15.1641	16.1897	9	Asc	Asc
CEMBA180226_1A	ACATTGGCAGGCAGAATGCTGGTAAAGGAGTA	12955	12348	12334	9115	68	0.302855	5.70143	7.22375	5	L23.b	L23.b
CEMBA180226_1A	ACATTGGCAGGCAGAATGCTGGTAAAGGCTAT	6059	5516	5508	4059	84	0.603286	-33.7932	0.703383	2	Other	Other
CEMBA180226_1A	ACATTGGCAGGCAGAATGCTGGTAACTGCATA	2473	2298	2292	1754	21	0.288173	30.204	-5.18873	1	L23.a	L23.a
CEMBA180226_1A	ACATTGGCAGGCAGAATGTCAGCTAAGGCTAT	18507	17512	17492	12948	69	0.266858	19.7503	7.29526	19	L23.c	L23.c
CEMBA180226_1A	ACATTGGCAGGCAGAATGTCAGCTCTAAGCCT	13154	12380	12363	8993	158	0.277699	2.4202	31.2785	6	L5.IT.a	L5.IT.a
CEMBA180226_1A	ACATTGGCAGGCAGAATGTCAGCTGCGTAAGA	7378	6826	6813	5261	9	0.581274	24.4353	-23.2391	4	Smc	Smc
CEMBA180226_1A	ACATTGGCATAAGTCGACAAGGATAGGATAAC	1682	1574	1569	1330	12	0.30758	31.6409	-0.590178	19	L23.c	L23.c
CEMBA180226_1A	ACATTGGCATAAGTCGACAAGGATATAGCCTT	3854	3661	3659	3094	7	0.407244	-4.95914	-29.9184	12	Sst	Sst.Cbln4
CEMBA180226_1A	ACATTGGCATAAGTCGACAAGGATTTGGAAGT	1773	1634	1631	1373	4	0.505315	-17.4039	12.6766	9	Asc	Asc
CEMBA180226_1A	ACATTGGCATAAGTCGCATTCAGTAGGATAAC	2678	2484	2480	2074	9	0.525551	-36.2651	1.77748	2	Other	Other
CEMBA180226_1A	ACATTGGCATAAGTCGCATTCAGTCGAATTCC	2958	2621	2620	2233	9	0.290013	-13.3497	7.92305	9	Asc	Asc
CEMBA180226_1A	ACATTGGCATAAGTCGCATTCAGTGGATACTA	6741	6405	6399	5390	8	0.282209	25.2087	-16.1328	1	L23.a	L23.a
CEMBA180226_1A	ACATTGGCATAAGTCGCATTCAGTTTACGACC	1460	1363	1362	1155	11	0.434524	27.1966	7.17374	19	L23.c	L23.c
CEMBA180226_1A	ACATTGGCATAAGTCGCATTCAGTTTGGAAGT	15774	14907	14891	12482	29	0.254109	23.297	-6.71651	1	L23.a	L23.a
CEMBA180226_1A	ACATTGGCATAAGTCGGAACGCATAAGAGATG	1720	1490	1486	1204	216	0.585726	-6.46096	8.0796	3	Opc	Opc
CEMBA180226_1A	ACATTGGCATAAGTCGGAACGCATTTACGACC	1687	1537	1537	1301	7	0.527506	25.6397	-24.8302	4	Smc	Smc
CEMBA180226_1A	ACATTGGCATAAGTCGGGAAGACTAAGAGATG	5972	5565	5559	4515	12	0.502595	-27.6665	16.4949	9	Asc	Asc
CEMBA180226_1A	ACATTGGCATAAGTCGGGAAGACTTCCGGTAA	1839	1722	1718	1474	6	0.364116	-9.01043	30.5354	18	CGE	Vip.Chat
CEMBA180226_1A	ACATTGGCATAAGTCGTGCTGGTAATAGCCTT	1630	1550	1544	1307	11	0.684725	-26.3076	-10.0464	8	Ogc	Ogc
CEMBA180226_1A	ACATTGGCATAAGTCGTGCTGGTAGGTTAGAC	8686	8190	8186	7062	20	0.292561	20.3719	-7.59904	5	L23.b	L23.b
CEMBA180226_1A	ACATTGGCATAAGTCGTGCTGGTATAAGATCC	2848	2656	2653	2300	25	0.375583	-9.31942	-26.2079	13	Pv	Pv.Tac1
CEMBA180226_1A	ACATTGGCATAAGTCGTGTCAGCTAAGAGATG	1740	1583	1578	1301	5	0.577242	8.96744	-35.066	16	Mgc	Mgc
CEMBA180226_1A	ACATTGGCATAAGTCGTTCGGAAGTCCGGTAA	3969	3736	3728	3206	54	0.410507	-1.46197	-32.9948	12	Sst	Sst.Myh8
CEMBA180226_1A	ACATTGGCATCTCAGGACAAGGATCTCTCTAT	20706	19513	19500	13999	86	0.34047	20.1043	-11.3845	1	L23.a	L23.a
CEMBA180226_1A	ACATTGGCATCTCAGGACAAGGATTATCCTCT	27628	25868	25846	18792	37	0.247341	24.2924	2.0499	5	L23.b	L23.b
CEMBA180226_1A	ACATTGGCATCTCAGGACAAGGATTCGACTAG	4610	4313	4305	3300	30	0.300705	30.3666	-3.68762	1	L23.a	L23.a
CEMBA180226_1A	ACATTGGCATCTCAGGAGGCTGGTTTATGCGA	4438	4029	4023	2932	107	0.275609	31.8037	-7.68657	1	L23.a	L23.a
CEMBA180226_1A	ACATTGGCATCTCAGGCATTCAGTCCTAGAGT	13392	12662	12643	9170	38	0.263147	-37.6945	-11.123	11	L5.PT	L5.PT
CEMBA180226_1A	ACATTGGCATCTCAGGCATTCAGTTCTCTCCG	19696	18542	18525	13516	10	0.310098	27.0587	10.051	19	L23.c	L23.c
CEMBA180226_1A	ACATTGGCATCTCAGGGAACGCATAAGGAGTA	1596	1521	1518	1102	17	0.479148	-8.27369	26.4514	18	CGE	Doublets
CEMBA180226_1A	ACATTGGCATCTCAGGGAACGCATCCTAGAGT	8511	7848	7841	5579	296	0.407166	0.134529	-31.473	12	Sst	Sst.Cbln4
CEMBA180226_1A	ACATTGGCATCTCAGGGAACGCATGTAAGGAG	1965	1746	1745	1307	18	0.465324	-14.7511	6.76582	9	Asc	Asc
CEMBA180226_1A	ACATTGGCATCTCAGGGAACGCATTCTCTCCG	2584	2406	2402	1777	26	0.550931	-30.9323	-0.687301	2	Other	Other
CEMBA180226_1A	ACATTGGCATCTCAGGGGAAGACTATCTGAGT	10143	9290	9279	6686	23	0.349183	-7.99203	-1.77505	3	Opc	Opc
CEMBA180226_1A	ACATTGGCATCTCAGGGGAAGACTCGTCTAAT	9566	8995	8983	6331	161	0.562007	-26.7422	17.863	9	Asc	Asc
CEMBA180226_1A	ACATTGGCATCTCAGGTGCTGGTAAAGGCTAT	11425	10701	10693	7754	21	0.492869	-24.3641	12.4911	9	Asc	Asc
CEMBA180226_1A	ACATTGGCATCTCAGGTGCTGGTACCTAGAGT	6873	6352	6340	4529	42	0.476108	-21.8097	8.59984	9	Asc	Asc
CEMBA180226_1A	ACATTGGCATCTCAGGTGCTGGTACGTCTAAT	3370	3170	3164	2262	8	0.517331	-19.7874	16.8088	9	Asc	Asc
CEMBA180226_1A	ACATTGGCATCTCAGGTGCTGGTATCGACTAG	5891	5476	5469	4054	10	0.587711	7.68775	-34.0341	16	Mgc	Mgc
CEMBA180226_1A	ACATTGGCATCTCAGGTGTCAGCTTCGACTAG	4312	4072	4065	3062	8	0.592923	-36.4382	5.74535	2	Other	Other
CEMBA180226_1A	ACATTGGCATGCGCAGACAAGGATTCGACTAG	2106	1950	1948	1487	14	0.387903	-10.8143	-0.290998	3	Opc	Opc
CEMBA180226_1A	ACATTGGCATGCGCAGACAAGGATTTATGCGA	4911	4546	4542	3391	7	0.594486	-29.8909	-2.50249	2	Other	Other
CEMBA180226_1A	ACATTGGCATGCGCAGACAAGGATTTCTAGCT	2557	2369	2363	1730	18	0.419989	-7.95666	1.43454	3	Opc	Opc
CEMBA180226_1A	ACATTGGCATGCGCAGAGGCTGGTATCTGAGT	3984	3675	3668	2826	20	0.253536	29.5867	-6.32834	1	L23.a	L23.a
CEMBA180226_1A	ACATTGGCATGCGCAGAGGCTGGTTATCCTCT	2372	2185	2185	1695	69	0.280783	33.066	-7.68905	1	L23.a	L23.a
CEMBA180226_1A	ACATTGGCATGCGCAGAGGCTGGTTTATGCGA	14821	13928	13903	10274	69	0.430964	7.51854	19.936	10	L4	L4
CEMBA180226_1A	ACATTGGCATGCGCAGCATTCAGTATCTGAGT	3531	3215	3212	2484	43	0.251567	31.3135	-3.07231	1	L23.a	L23.a
CEMBA180226_1A	ACATTGGCATGCGCAGCATTCAGTGCGTAAGA	10680	10029	10012	7757	12	0.425457	-7.00959	0.137707	3	Opc	Opc
CEMBA180226_1A	ACATTGGCATGCGCAGCATTCAGTTTCTAGCT	6942	6526	6517	4803	56	0.424094	-3.20915	-31.674	12	Sst	Sst.Cbln4
CEMBA180226_1A	ACATTGGCATGCGCAGGAACGCATCCTAGAGT	3333	3124	3118	2394	18	0.345165	27.8766	-8.10949	1	L23.a	L23.a
CEMBA180226_1A	ACATTGGCATGCGCAGGAACGCATCTCTCTAT	5111	4777	4774	3562	33	0.240538	11.0983	2.09674	5	L23.b	L23.b
CEMBA180226_1A	ACATTGGCATGCGCAGGAACGCATTCGACTAG	3974	3735	3730	2880	20	0.399053	-17.7683	30.5583	18	CGE	Lamp5.Smad3
CEMBA180226_1A	ACATTGGCATGCGCAGGAACGCATTCTCTCCG	4194	3592	3590	2715	77	0.354792	22.4418	-21.6792	4	Smc	Smc
CEMBA180226_1A	ACATTGGCATGCGCAGTGCTGGTAATCTGAGT	7110	6642	6638	5142	21	0.311305	-16.4253	-29.4067	14	NP	NP
CEMBA180226_1A	ACATTGGCATGCGCAGTGTCAGCTATCTGAGT	16677	15654	15637	11883	35	0.314405	-1.5724	13.2198	10	L4	L4
CEMBA180226_1A	ACATTGGCATGCGCAGTGTCAGCTGTAAGGAG	4133	3895	3886	3007	11	0.600782	-25.2845	-10.2179	8	Ogc	Ogc
CEMBA180226_1A	ACATTGGCATGCGCAGTGTCAGCTTCTCTCCG	15221	14410	14392	10992	59	0.259629	28.8074	-14.2196	1	L23.a	L23.a
CEMBA180226_1A	ACATTGGCATGCGCAGTTCGGAAGCTAAGCCT	4767	4399	4397	3209	70	0.318334	-6.07532	19.3802	6	L5.IT.a	L5.IT.a
CEMBA180226_1A	ACATTGGCCAAGTTCAACAAGGATAACGAACG	2673	2466	2464	2052	6	0.532412	-20.2879	22.1355	9	Asc	Asc
CEMBA180226_1A	ACATTGGCCAAGTTCAACAAGGATAAGAGATG	1331	1231	1231	1014	21	0.516378	-20.3003	16.2651	9	Asc	Asc
CEMBA180226_1A	ACATTGGCCAAGTTCAACAAGGATTCCGGTAA	3922	3686	3681	3102	27	0.267818	29.8476	-7.78468	1	L23.a	L23.a
CEMBA180226_1A	ACATTGGCCAAGTTCAACAAGGATTTACGACC	3060	2884	2880	2412	4	0.501818	-20.6057	15.9607	9	Asc	Asc
CEMBA180226_1A	ACATTGGCCAAGTTCAAGGCTGGTTTACGACC	1516	1454	1454	1200	16	0.333603	-5.58	17.7098	10	L4	L4
CEMBA180226_1A	ACATTGGCCAAGTTCAAGGCTGGTTTCATCCA	6576	6292	6285	5245	28	0.33482	23.5411	4.06174	19	L23.c	L23.c
CEMBA180226_1A	ACATTGGCCAAGTTCACATTCAGTAACGAACG	2038	1887	1885	1558	2	0.560502	9.00407	-29.2611	16	Mgc	Mgc
CEMBA180226_1A	ACATTGGCCAAGTTCACATTCAGTCGAATTCC	2883	2699	2694	2238	19	0.626918	-19.7704	-19.837	8	Ogc	Ogc
CEMBA180226_1A	ACATTGGCCAAGTTCACATTCAGTGAAGTATG	3570	3370	3367	2823	4	0.50467	-4.32087	-38.8264	15	End	End
CEMBA180226_1A	ACATTGGCCAAGTTCAGAACGCATATTCGTTG	5641	5350	5342	4399	22	0.310368	13.8794	-4.33863	5	L23.b	L23.b
CEMBA180226_1A	ACATTGGCCAAGTTCAGAACGCATTTCATCCA	4887	4608	4602	3841	54	0.258073	19.7656	23.9965	7	L6.IT	L6.IT
CEMBA180226_1A	ACATTGGCCAAGTTCAGGAAGACTAGGATAAC	1528	1429	1428	1205	8	0.527553	-17.7713	4.95447	9	Asc	Asc
CEMBA180226_1A	ACATTGGCCAAGTTCAGGAAGACTTTGGAAGT	6584	6273	6267	5300	31	0.313064	12.4857	-3.65317	5	L23.b	L23.b
CEMBA180226_1A	ACATTGGCCAAGTTCATGCTGGTAATAGCCTT	3313	3136	3131	2611	22	0.317757	-35.8832	-11.1391	11	L5.PT	L5.PT
CEMBA180226_1A	ACATTGGCCAAGTTCATGCTGGTAATTCGTTG	4827	4582	4572	3763	32	0.310944	27.0847	8.60728	19	L23.c	L23.c
CEMBA180226_1A	ACATTGGCCAAGTTCATGCTGGTATGCCTTAC	6705	6231	6226	5265	33	0.377728	-5.52496	-2.39092	3	Opc	Opc
CEMBA180226_1A	ACATTGGCCAAGTTCATGTCAGCTAAGAGATG	9337	8929	8915	7342	19	0.262319	11.0774	-5.22537	5	L23.b	L23.b
CEMBA180226_1A	ACATTGGCCAGAACTGACAAGGATTTACGACC	3827	3622	3616	3106	24	0.308297	24.0455	-10.7977	1	L23.a	L23.a
CEMBA180226_1A	ACATTGGCCAGAACTGCATTCAGTAAGAGATG	2810	2641	2635	2177	0	0.537736	-20.5074	-13.3489	8	Ogc	Ogc
CEMBA180226_1A	ACATTGGCCAGAACTGCATTCAGTATAGCCTT	2027	1906	1905	1615	30	0.301932	26.1423	7.10551	19	L23.c	L23.c
CEMBA180226_1A	ACATTGGCCAGAACTGGAACGCATGGTTAGAC	3396	3148	3142	2704	59	0.302845	11.318	-2.6353	5	L23.b	L23.b
CEMBA180226_1A	ACATTGGCCAGAACTGGAACGCATTGCCTTAC	2224	2084	2083	1752	33	0.362108	-17.1122	27.4381	18	CGE	Lamp5.Smad3
CEMBA180226_1A	ACATTGGCCAGAACTGTGCTGGTAAACGAACG	7110	6774	6764	5787	32	0.326293	5.28034	7.10779	10	L4	L4
CEMBA180226_1A	ACATTGGCCAGAACTGTGCTGGTAAGGATAAC	12406	11843	11829	10029	25	0.279549	-1.65194	28.2396	6	L5.IT.a	L5.IT.a
CEMBA180226_1A	ACATTGGCCAGAACTGTGTCAGCTAGGATAAC	2571	2369	2367	2029	50	0.533559	27.8402	-23.9219	4	Smc	Smc
CEMBA180226_1A	ACATTGGCCAGAACTGTGTCAGCTGAAGTATG	5018	4773	4766	4097	23	0.237506	21.0459	14.6767	7	L6.IT	L6.IT
CEMBA180226_1A	ACATTGGCCAGAACTGTGTCAGCTTGCCTTAC	1457	1368	1368	1176	6	0.522936	-17.1252	-11.5028	8	Ogc	Ogc
CEMBA180226_1A	ACATTGGCCAGAACTGTTCGGAAGATAGCCTT	7193	6784	6779	5708	52	0.299454	0.631061	24.909	6	L5.IT.a	L5.IT.a
CEMBA180226_1A	ACATTGGCCCTAAGACACAAGGATAAGGAGTA	5610	5234	5229	3793	5	0.474755	-24.9105	16.5326	9	Asc	Asc
CEMBA180226_1A	ACATTGGCCCTAAGACACAAGGATATCTGAGT	6960	6583	6571	4760	7	0.322989	-1.18591	7.75466	10	L4	L4
CEMBA180226_1A	ACATTGGCCCTAAGACACAAGGATGTAAGGAG	2200	2037	2033	1499	36	0.52899	-37.8129	3.03472	2	Other	Other
CEMBA180226_1A	ACATTGGCCCTAAGACAGGCTGGTCTAAGCCT	2242	2048	2041	1502	12	0.455013	-22.6963	21.3289	9	Asc	Asc
CEMBA180226_1A	ACATTGGCCCTAAGACCATTCAGTCCTAGAGT	21950	20790	20764	15261	21	0.284647	21.712	-14.3712	1	L23.a	L23.a
CEMBA180226_1A	ACATTGGCCCTAAGACCATTCAGTTATCCTCT	3136	2944	2942	2161	17	0.536069	-18.3193	-13.3046	8	Ogc	Ogc
CEMBA180226_1A	ACATTGGCCCTAAGACCATTCAGTTCGACTAG	3974	3680	3675	2759	29	0.474409	-15.6339	15.3575	9	Asc	Asc
CEMBA180226_1A	ACATTGGCCCTAAGACCATTCAGTTTATGCGA	1862	1706	1704	1255	2	0.527048	-19.9511	6.26214	9	Asc	Asc
CEMBA180226_1A	ACATTGGCCCTAAGACGAACGCATAAGGAGTA	4808	4517	4512	3290	22	0.230769	30.01	5.76327	19	L23.c	L23.c
CEMBA180226_1A	ACATTGGCCCTAAGACGAACGCATTCGACTAG	3132	2937	2934	2226	9	0.26544	8.2684	-3.77725	5	L23.b	L23.b
CEMBA180226_1A	ACATTGGCCCTAAGACGAACGCATTCTCTCCG	10201	9587	9573	7032	24	0.305225	2.54729	9.38102	10	L4	L4
CEMBA180226_1A	ACATTGGCCCTAAGACGAACGCATTTCTAGCT	20097	18682	18666	13198	58	0.330039	14.567	-0.951378	5	L23.b	L23.b
CEMBA180226_1A	ACATTGGCCCTAAGACGGAAGACTCTAAGCCT	12903	12232	12222	8590	52	0.539143	-26.0725	17.5415	9	Asc	Asc
CEMBA180226_1A	ACATTGGCCCTAAGACGGAAGACTTTATGCGA	20901	19724	19703	14039	156	0.433924	-18.2689	29.1608	18	CGE	Lamp5.Smad3
CEMBA180226_1A	ACATTGGCCCTAAGACTGCTGGTAATCTGAGT	15516	13749	13739	9832	39	0.265217	-12.9105	7.3016	9	Asc	Asc
CEMBA180226_1A	ACATTGGCCCTAAGACTGTCAGCTATCTGAGT	19835	18015	17998	12947	63	0.220404	-12.4469	24.6095	18	CGE	Lamp5.Smad3
CEMBA180226_1A	ACATTGGCCCTAAGACTGTCAGCTGCGTAAGA	10118	9611	9601	7194	22	0.448645	-12.9747	-23.0404	13	Pv	Pv.Tac1
CEMBA180226_1A	ACATTGGCCCTAAGACTGTCAGCTTCTCTCCG	16370	15228	15215	11163	336	0.339624	22.5938	-0.238855	19	L23.c	L23.c
CEMBA180226_1A	ACATTGGCCCTAAGACTGTCAGCTTTATGCGA	6470	6086	6077	4432	80	0.407082	-17.8256	29.4235	18	CGE	Lamp5.Smad3
CEMBA180226_1A	ACATTGGCCCTAAGACTTCGGAAGCCTAGAGT	3489	3189	3186	2275	34	0.23349	32.6709	-5.67837	1	L23.a	L23.a
CEMBA180226_1A	ACATTGGCCCTAAGACTTCGGAAGTTCTAGCT	4966	4630	4623	3271	19	0.566279	-17.1612	18.2061	9	Asc	Asc
CEMBA180226_1A	ACATTGGCCGAGGCTGACAAGGATAAGGAGTA	6305	6019	6015	4506	15	0.619202	-27.1223	12.0906	9	Asc	Asc
CEMBA180226_1A	ACATTGGCCGAGGCTGACAAGGATATCTGAGT	3153	2812	2806	2148	36	0.523377	20.9554	-24.4107	4	Smc	Smc
CEMBA180226_1A	ACATTGGCCGAGGCTGAGGCTGGTTCGACTAG	10659	10205	10186	7870	48	0.245479	20.9963	16.28	7	L6.IT	L6.IT
CEMBA180226_1A	ACATTGGCCGAGGCTGAGGCTGGTTCTCTCCG	7233	6827	6820	5179	37	0.251604	27.999	0.161887	19	L23.c	L23.c
CEMBA180226_1A	ACATTGGCCGAGGCTGAGGCTGGTTTATGCGA	2978	2819	2816	2125	13	0.594383	-26.8662	-14.5248	8	Ogc	Ogc
CEMBA180226_1A	ACATTGGCCGAGGCTGCATTCAGTAAGGAGTA	6309	5878	5872	4502	5	0.443435	-5.27525	1.08263	3	Opc	Opc
CEMBA180226_1A	ACATTGGCCGAGGCTGCATTCAGTACTGCATA	8592	8139	8129	6329	23	0.360855	-9.57398	29.4689	18	CGE	Sncg
CEMBA180226_1A	ACATTGGCCGAGGCTGCATTCAGTATCTGAGT	15870	14919	14894	11246	23	0.348422	19.3486	-11.5507	1	L23.a	L23.a
CEMBA180226_1A	ACATTGGCCGAGGCTGCATTCAGTTATCCTCT	2209	2037	2032	1523	14	0.534062	-23.007	8.70274	9	Asc	Asc
CEMBA180226_1A	ACATTGGCCGAGGCTGCATTCAGTTCTCTCCG	4969	4673	4666	3582	38	0.324714	-2.42624	8.76662	10	L4	L4
CEMBA180226_1A	ACATTGGCCGAGGCTGGAACGCATAAGGCTAT	4075	3773	3766	2878	3	0.467299	-11.5078	10.2105	9	Asc	Asc
CEMBA180226_1A	ACATTGGCCGAGGCTGGAACGCATTCGACTAG	3461	3267	3263	2505	12	0.522248	-5.55187	5.14108	3	Opc	Opc
CEMBA180226_1A	ACATTGGCCGAGGCTGTGCTGGTAGCGTAAGA	3673	3472	3470	2694	14	0.53016	-24.4944	15.9319	9	Asc	Asc
CEMBA180226_1A	ACATTGGCCGAGGCTGTGCTGGTATTCTAGCT	3637	3385	3382	2479	3	0.463232	-22.1281	1.60412	9	Asc	Asc
CEMBA180226_1A	ACATTGGCCGAGGCTGTGTCAGCTAAGGAGTA	9755	9127	9108	6987	203	0.31222	6.65657	4.59616	5	L23.b	L23.b
CEMBA180226_1A	ACATTGGCCGAGGCTGTTCGGAAGCTAAGCCT	5042	4729	4720	3509	43	0.275709	24.7814	0.377786	5	L23.b	L23.b
CEMBA180226_1A	ACATTGGCCGATCAGTACAAGGATTCTCTCCG	5488	5171	5159	3847	44	0.402328	-17.7366	-32.5813	14	NP	NP
CEMBA180226_1A	ACATTGGCCGATCAGTAGGCTGGTTTCTAGCT	2962	2712	2709	1914	40	0.495399	-30.4928	2.06686	2	Other	Other
CEMBA180226_1A	ACATTGGCCGATCAGTCATTCAGTTCGACTAG	3094	2912	2907	2221	30	0.238492	11.1272	-8.09426	5	L23.b	L23.b
CEMBA180226_1A	ACATTGGCCGATCAGTGAACGCATAAGGAGTA	3916	3647	3640	2699	8	0.302367	0.150938	14.0206	10	L4	L4
CEMBA180226_1A	ACATTGGCCGATCAGTGAACGCATAAGGCTAT	7045	6655	6645	4941	55	0.267533	0.836042	25.9379	6	L5.IT.a	L5.IT.a
CEMBA180226_1A	ACATTGGCCGATCAGTGAACGCATACTGCATA	4275	4047	4037	3045	28	0.342181	-2.87093	8.97084	10	L4	L4
CEMBA180226_1A	ACATTGGCCGATCAGTGAACGCATATCTGAGT	3033	2816	2806	2133	18	0.476082	-4.99813	5.68799	3	Opc	Opc
CEMBA180226_1A	ACATTGGCCGATCAGTGAACGCATCTAAGCCT	9571	8941	8931	6426	52	0.384499	19.7296	-5.30682	5	L23.b	L23.b
CEMBA180226_1A	ACATTGGCCGATCAGTGAACGCATGCGTAAGA	12905	12272	12255	9086	151	0.322657	14.2373	21.3432	17	L5.IT.b	L5.IT.b
CEMBA180226_1A	ACATTGGCCGATCAGTGAACGCATTATCCTCT	5723	5214	5208	3933	52	0.239862	16.67	26.6071	17	L5.IT.b	L5.IT.b
CEMBA180226_1A	ACATTGGCCGATCAGTGGAAGACTAAGGCTAT	14833	14002	13986	10295	157	0.281425	16.4932	0.922169	5	L23.b	L23.b
CEMBA180226_1A	ACATTGGCCGATCAGTGGAAGACTCTAAGCCT	9770	9246	9236	6492	13	0.562453	-27.0479	14.6397	9	Asc	Asc
CEMBA180226_1A	ACATTGGCCGATCAGTGGAAGACTTATCCTCT	4280	4016	4009	2955	92	0.320979	30.3466	-16.5045	1	L23.a	L23.a
CEMBA180226_1A	ACATTGGCCGATCAGTGGAAGACTTTATGCGA	12796	12064	12055	8725	180	0.345377	23.2871	-5.36882	5	L23.b	L23.b
CEMBA180226_1A	ACATTGGCCGATCAGTGGAAGACTTTCTAGCT	8138	7574	7567	5376	28	0.577608	24.6197	-22.5688	4	Smc	Smc
CEMBA180226_1A	ACATTGGCCGATCAGTTGCTGGTAACTGCATA	4849	4607	4599	3386	17	0.361079	-8.71931	-22.6807	13	Pv	Pv.Tac1
CEMBA180226_1A	ACATTGGCCGATCAGTTGCTGGTATTCTAGCT	8597	7888	7884	5632	18	0.403117	-8.78061	0.441677	3	Opc	Opc
CEMBA180226_1A	ACATTGGCCGATCAGTTGTCAGCTACTGCATA	3951	3658	3649	2691	30	0.533914	-23.0218	-7.10803	8	Ogc	Ogc
CEMBA180226_1A	ACATTGGCCGATCAGTTTCGGAAGACTGCATA	9276	8900	8892	6471	17	0.336747	22.0502	4.84261	19	L23.c	L23.c
CEMBA180226_1A	ACATTGGCCGATCAGTTTCGGAAGCTAAGCCT	9685	9004	8989	6375	36	0.48738	22.9861	-23.1056	4	Smc	Smc
CEMBA180226_1A	ACATTGGCCGATCAGTTTCGGAAGTCGACTAG	7214	6786	6775	5078	79	0.306746	-3.89932	13.7635	10	L4	L4
CEMBA180226_1A	ACATTGGCCGCTTGATACAAGGATATAGCCTT	2112	1535	1529	1297	569	0.673244	22.3898	-32.4418	15	End	End
CEMBA180226_1A	ACATTGGCCGCTTGATACAAGGATTTGGAAGT	6330	5910	5902	4914	48	0.326247	-4.52891	18.3631	6	L5.IT.a	L5.IT.a
CEMBA180226_1A	ACATTGGCCGCTTGATGAACGCATAACGAACG	1601	1486	1482	1260	17	0.286374	29.7846	-7.51948	1	L23.a	L23.a
CEMBA180226_1A	ACATTGGCCGCTTGATGAACGCATCGAATTCC	5910	5567	5561	4664	22	0.311376	-2.66268	22.9356	6	L5.IT.a	L5.IT.a
CEMBA180226_1A	ACATTGGCCGCTTGATGAACGCATGGATACTA	2384	2270	2267	1926	10	0.305681	27.8468	-7.77453	1	L23.a	L23.a
CEMBA180226_1A	ACATTGGCCGCTTGATGAACGCATTAAGATCC	2756	2576	2575	2150	29	0.492056	-24.0278	2.58329	9	Asc	Asc
CEMBA180226_1A	ACATTGGCCGCTTGATGGAAGACTTAAGATCC	2278	2172	2170	1818	3	0.671137	-22.6355	-21.7955	8	Ogc	Ogc
CEMBA180226_1A	ACATTGGCCGCTTGATGGAAGACTTTCATCCA	14064	13402	13390	11142	26	0.256083	16.2905	24.5742	17	L5.IT.b	L5.IT.b
CEMBA180226_1A	ACATTGGCCGCTTGATTGCTGGTAAAGAGATG	3512	3352	3350	2788	7	0.341378	10.1804	-4.06774	5	L23.b	L23.b
CEMBA180226_1A	ACATTGGCCGCTTGATTGCTGGTAAATGACGT	4720	4483	4479	3782	32	0.424008	19.2491	-3.96706	5	L23.b	L23.b
CEMBA180226_1A	ACATTGGCCGCTTGATTGCTGGTAGAAGTATG	7456	7019	7011	5961	29	0.263641	20.1598	-11.6419	1	L23.a	L23.a
CEMBA180226_1A	ACATTGGCCGCTTGATTGCTGGTATTCATCCA	7514	7182	7170	6046	15	0.272027	10.9801	4.67915	5	L23.b	L23.b
CEMBA180226_1A	ACATTGGCCGCTTGATTGTCAGCTGGTTAGAC	2902	2718	2714	2325	3	0.438368	-15.4247	13.3006	9	Asc	Asc
CEMBA180226_1A	ACATTGGCCGCTTGATTTCGGAAGAATGACGT	4355	4093	4086	3489	89	0.453634	-15.7661	-35.3463	14	NP	NP
CEMBA180226_1A	ACATTGGCCGTACTAGACAAGGATTTCTAGCT	5478	5132	5121	3653	21	0.403471	-18.1821	30.3069	18	CGE	Lamp5.Smad3
CEMBA180226_1A	ACATTGGCCGTACTAGAGGCTGGTCCTAGAGT	2887	2699	2693	1938	8	0.538695	-16.4366	13.5857	9	Asc	Asc
CEMBA180226_1A	ACATTGGCCGTACTAGAGGCTGGTTCGACTAG	1448	1348	1347	1022	0	0.587619	-28.2022	9.25981	9	Asc	Asc
CEMBA180226_1A	ACATTGGCCGTACTAGCATTCAGTCTAAGCCT	5737	5204	5193	3633	220	0.542811	-6.38885	6.4806	3	Opc	Opc
CEMBA180226_1A	ACATTGGCCGTACTAGCATTCAGTGCGTAAGA	10025	9289	9277	7090	76	0.523652	-29.4254	-2.0698	2	Other	Other
CEMBA180226_1A	ACATTGGCCGTACTAGCATTCAGTTTATGCGA	26733	25216	25186	18538	95	0.350113	3.01717	10.1695	18	CGE	Doublets
CEMBA180226_1A	ACATTGGCCGTACTAGGAACGCATAAGGCTAT	5655	5368	5358	4021	8	0.290346	25.5975	-9.63415	1	L23.a	L23.a
CEMBA180226_1A	ACATTGGCCGTACTAGGAACGCATGCGTAAGA	3425	3214	3209	2425	20	0.546812	-26.0699	7.63356	9	Asc	Asc
CEMBA180226_1A	ACATTGGCCGTACTAGGGAAGACTCGTCTAAT	16070	15137	15120	11005	107	0.290862	16.7558	-5.46399	5	L23.b	L23.b
CEMBA180226_1A	ACATTGGCCGTACTAGTGCTGGTAAAGGAGTA	6775	6289	6287	4620	85	0.559451	-36.6431	3.74437	2	Other	Other
CEMBA180226_1A	ACATTGGCCGTACTAGTGCTGGTAATCTGAGT	8859	8321	8307	6049	11	0.559095	-24.7104	18.3313	9	Asc	Asc
CEMBA180226_1A	ACATTGGCCGTACTAGTGCTGGTACCTAGAGT	10113	9529	9516	7071	27	0.310511	27.1366	-16.0884	1	L23.a	L23.a
CEMBA180226_1A	ACATTGGCCGTACTAGTGCTGGTAGCGTAAGA	2566	2376	2372	1801	7	0.389371	-7.57406	1.48678	3	Opc	Opc
CEMBA180226_1A	ACATTGGCCGTACTAGTGTCAGCTCTCTCTAT	4835	4522	4513	3302	82	0.522472	-5.66844	5.02141	3	Opc	Opc
CEMBA180226_1A	ACATTGGCCGTACTAGTGTCAGCTGTAAGGAG	13845	13125	13112	9743	90	0.297692	7.9993	12.2117	5	L23.b	L23.b
CEMBA180226_1A	ACATTGGCCGTACTAGTTCGGAAGCCTAGAGT	7206	6821	6813	4945	52	0.309303	-3.80432	12.0663	10	L4	L4
CEMBA180226_1A	ACATTGGCCGTACTAGTTCGGAAGTCTCTCCG	4193	3906	3898	2937	34	0.589059	-32.9249	5.32691	2	Other	Other
CEMBA180226_1A	ACATTGGCCGTATAGAACAAGGATAATGACGT	2014	1905	1901	1582	2	0.460875	-7.65388	5.87296	3	Opc	Opc
CEMBA180226_1A	ACATTGGCCGTATAGAACAAGGATTGCCTTAC	3420	3239	3237	2676	19	0.32196	28.1228	-12.4014	1	L23.a	L23.a
CEMBA180226_1A	ACATTGGCCGTATAGAAGGCTGGTATTCGTTG	7485	7101	7089	5838	40	0.273649	6.08337	32.4024	6	L5.IT.a	L5.IT.a
CEMBA180226_1A	ACATTGGCCGTATAGAAGGCTGGTTTACGACC	5615	5326	5319	4459	22	0.292991	16.2802	-1.81993	5	L23.b	L23.b
CEMBA180226_1A	ACATTGGCCGTATAGAGAACGCATGGTTAGAC	3150	2901	2896	2508	52	0.376902	27.6799	-17.2524	1	L23.a	L23.a
CEMBA180226_1A	ACATTGGCCGTATAGAGGAAGACTAAGAGATG	1382	1279	1279	1062	6	0.458295	-14.2447	18.4381	9	Asc	Asc
CEMBA180226_1A	ACATTGGCCGTATAGAGGAAGACTATTCGTTG	4641	4387	4384	3549	12	0.491844	-23.7506	7.85795	9	Asc	Asc
CEMBA180226_1A	ACATTGGCCGTATAGATGCTGGTAATTCGTTG	3410	3226	3222	2641	8	0.529674	-27.1781	12.4885	9	Asc	Asc
CEMBA180226_1A	ACATTGGCCGTATAGATGCTGGTATTACGACC	3315	3092	3089	2616	8	0.310049	26.7528	-6.10426	1	L23.a	L23.a
CEMBA180226_1A	ACATTGGCCGTATAGATGCTGGTATTCATCCA	8806	8387	8376	6911	34	0.291121	6.74492	1.83314	5	L23.b	L23.b
CEMBA180226_1A	ACATTGGCCGTATAGATGTCAGCTATTCGTTG	7036	6643	6637	5497	53	0.298655	29.0149	-4.51312	1	L23.a	L23.a
CEMBA180226_1A	ACATTGGCCGTATAGATGTCAGCTGGATACTA	2686	2517	2515	2125	5	0.596251	-23.1693	0.215298	9	Asc	Asc
CEMBA180226_1A	ACATTGGCCGTATAGATGTCAGCTTAAGATCC	3719	3520	3515	2953	32	0.314662	28.6004	-10.3425	1	L23.a	L23.a
CEMBA180226_1A	ACATTGGCCGTATAGATGTCAGCTTTACGACC	10046	9596	9588	7965	39	0.275046	-0.250737	23.836	6	L5.IT.a	L5.IT.a
CEMBA180226_1A	ACATTGGCCTAATGCTACAAGGATCGAATTCC	4901	4566	4560	3779	15	0.265039	28.4621	7.58823	19	L23.c	L23.c
CEMBA180226_1A	ACATTGGCCTAATGCTACAAGGATTTACGACC	2776	2602	2595	2203	35	0.29628	-8.00906	-7.5652	20	L6.CT	L6.CT
CEMBA180226_1A	ACATTGGCCTAATGCTCATTCAGTGGTTAGAC	2522	2344	2342	1995	18	0.471744	-19.8285	16.8	9	Asc	Asc
CEMBA180226_1A	ACATTGGCCTAATGCTCATTCAGTTTCATCCA	6737	6395	6385	5325	15	0.286288	25.2778	-1.62557	5	L23.b	L23.b
CEMBA180226_1A	ACATTGGCCTAATGCTGAACGCATAACGAACG	4464	3914	3906	3309	30	0.282294	-13.8829	6.17943	9	Asc	Asc
CEMBA180226_1A	ACATTGGCCTAATGCTGAACGCATAAGAGATG	2202	2068	2066	1697	10	0.347575	4.51218	10.4108	10	L4	L4
CEMBA180226_1A	ACATTGGCCTAATGCTGAACGCATGGATACTA	4097	3879	3874	3301	12	0.321914	-13.2798	29.683	18	CGE	Lamp5.Smad3
CEMBA180226_1A	ACATTGGCCTAATGCTGAACGCATGGTTAGAC	1814	1644	1643	1395	69	0.388889	-6.38528	1.75352	3	Opc	Opc
CEMBA180226_1A	ACATTGGCCTAATGCTGGAAGACTAACGAACG	3429	3170	3167	2623	15	0.439881	-5.89608	4.4995	3	Opc	Opc
CEMBA180226_1A	ACATTGGCCTAATGCTGGAAGACTTCCGGTAA	3125	2971	2965	2486	21	0.244094	1.0545	30.0027	6	L5.IT.a	L5.IT.a
CEMBA180226_1A	ACATTGGCCTAATGCTGGAAGACTTTGGAAGT	3183	3029	3026	2492	3	0.519781	-8.48872	26.3688	18	CGE	Doublets
CEMBA180226_1A	ACATTGGCCTAATGCTTGCTGGTAATTCGTTG	6282	5909	5903	4967	19	0.27923	-1.59344	27.8766	6	L5.IT.a	L5.IT.a
CEMBA180226_1A	ACATTGGCCTAATGCTTGCTGGTATAAGATCC	2585	2416	2413	2057	39	0.320917	22.9648	-11.0858	1	L23.a	L23.a
CEMBA180226_1A	ACATTGGCCTAATGCTTGCTGGTATCCGGTAA	13062	12130	12113	10225	26	0.270046	2.02696	10.0105	10	L4	L4
CEMBA180226_1A	ACATTGGCCTAATGCTTGCTGGTATTGGAAGT	3373	3169	3164	2667	19	0.28306	23.6167	-10.6052	1	L23.a	L23.a
CEMBA180226_1A	ACATTGGCCTAATGCTTTCGGAAGTCCGGTAA	3018	2862	2856	2361	14	0.257013	11.6692	29.1753	17	L5.IT.b	L5.IT.b
CEMBA180226_1A	ACATTGGCCTAATGCTTTCGGAAGTTCATCCA	5823	5527	5516	4588	12	0.267937	7.89328	30.2938	6	L5.IT.a	L5.IT.a
CEMBA180226_1A	ACATTGGCCTAATGCTTTCGGAAGTTGGAAGT	3307	3128	3125	2608	9	0.314329	1.18755	13.093	10	L4	L4
CEMBA180226_1A	ACATTGGCCTCTCTACACAAGGATCTAAGCCT	4785	4575	4572	3173	2	0.577703	-23.8162	-20.7137	8	Ogc	Ogc
CEMBA180226_1A	ACATTGGCCTCTCTACAGGCTGGTAAGGAGTA	5191	4868	4862	3611	76	0.234405	32.2756	-6.68314	1	L23.a	L23.a
CEMBA180226_1A	ACATTGGCCTCTCTACAGGCTGGTCCTAGAGT	9388	8860	8848	6266	49	0.460096	-4.84167	-30.5029	12	Sst	Sst.Cbln4
CEMBA180226_1A	ACATTGGCCTCTCTACCATTCAGTCGTCTAAT	16407	15520	15497	11022	60	0.299345	-0.0697049	21.7119	6	L5.IT.a	L5.IT.a
CEMBA180226_1A	ACATTGGCCTCTCTACCATTCAGTCTCTCTAT	14328	13273	13261	9307	18	0.397357	-5.9017	-0.275549	3	Opc	Opc
CEMBA180226_1A	ACATTGGCCTCTCTACCATTCAGTTTATGCGA	4600	4331	4321	3207	14	0.239197	8.57449	32.6367	6	L5.IT.a	L5.IT.a
CEMBA180226_1A	ACATTGGCCTCTCTACGAACGCATAAGGCTAT	2316	2134	2132	1576	6	0.509926	-32.0023	0.773698	2	Other	Other
CEMBA180226_1A	ACATTGGCCTCTCTACGAACGCATTATCCTCT	4597	4329	4320	3175	8	0.499236	-21.1302	17.9353	9	Asc	Asc
CEMBA180226_1A	ACATTGGCCTCTCTACGGAAGACTCCTAGAGT	18589	17579	17560	12615	46	0.262528	0.409103	29.869	6	L5.IT.a	L5.IT.a
CEMBA180226_1A	ACATTGGCCTCTCTACGGAAGACTTTATGCGA	10768	10278	10265	7182	12	0.596923	-8.94931	22.6082	18	CGE	Doublets
CEMBA180226_1A	ACATTGGCCTCTCTACTGTCAGCTCCTAGAGT	9810	9332	9312	6784	67	0.359788	-9.95098	27.9644	18	CGE	Sncg
CEMBA180226_1A	ACATTGGCCTCTCTACTGTCAGCTCTCTCTAT	7606	7198	7182	5160	11	0.280227	-8.47394	29.1407	18	CGE	Vip.Chat
CEMBA180226_1A	ACATTGGCCTCTCTACTGTCAGCTGCGTAAGA	22321	21068	21047	15879	49	0.260827	0.297178	15.3332	10	L4	L4
CEMBA180226_1A	ACATTGGCCTCTCTACTGTCAGCTTATCCTCT	11751	11169	11156	8267	50	0.287363	29.9945	-16.0375	1	L23.a	L23.a
CEMBA180226_1A	ACATTGGCCTCTCTACTTCGGAAGATCTGAGT	8041	7629	7621	5577	5	0.306147	-0.612909	14.5712	10	L4	L4
CEMBA180226_1A	ACATTGGCCTCTCTACTTCGGAAGCTAAGCCT	4304	4049	4043	2884	26	0.271772	31.5152	-4.67429	1	L23.a	L23.a
CEMBA180226_1A	ACATTGGCCTCTGGTAACAAGGATCCTAGAGT	17684	16700	16679	11777	30	0.420887	-2.40079	-30.4741	12	Sst	Sst.Cbln4
CEMBA180226_1A	ACATTGGCCTCTGGTAACAAGGATGCGTAAGA	4178	3788	3782	2832	13	0.467287	-19.7149	9.77011	9	Asc	Asc
CEMBA180226_1A	ACATTGGCCTCTGGTAACAAGGATTCGACTAG	4555	4278	4273	3133	68	0.264139	3.84038	7.7106	10	L4	L4
CEMBA180226_1A	ACATTGGCCTCTGGTAAGGCTGGTAAGGCTAT	6833	6444	6437	4716	22	0.280173	30.1087	-4.39912	1	L23.a	L23.a
CEMBA180226_1A	ACATTGGCCTCTGGTAAGGCTGGTATCTGAGT	17864	17021	16993	12175	56	0.334532	19.0132	-12.5987	1	L23.a	L23.a
CEMBA180226_1A	ACATTGGCCTCTGGTAAGGCTGGTCTCTCTAT	5239	4901	4890	3488	36	0.446469	-16.389	29.5406	18	CGE	Lamp5.Smad3
CEMBA180226_1A	ACATTGGCCTCTGGTAAGGCTGGTTCTCTCCG	3675	3496	3492	2561	13	0.560351	-18.4916	17.146	9	Asc	Asc
CEMBA180226_1A	ACATTGGCCTCTGGTACATTCAGTCCTAGAGT	11495	10736	10727	7523	67	0.464489	-0.768944	-30.6249	12	Sst	Sst.Igfbp6
CEMBA180226_1A	ACATTGGCCTCTGGTACATTCAGTCGTCTAAT	16286	15528	15515	10901	60	0.297203	26.3283	-8.11574	1	L23.a	L23.a
CEMBA180226_1A	ACATTGGCCTCTGGTACATTCAGTTTCTAGCT	4078	3912	3911	2747	9	0.645115	-18.3045	-13.8409	8	Ogc	Ogc
CEMBA180226_1A	ACATTGGCCTCTGGTAGAACGCATAAGGAGTA	3259	2990	2986	2147	14	0.4375	-20.915	18.8038	9	Asc	Asc
CEMBA180226_1A	ACATTGGCCTCTGGTAGAACGCATCTCTCTAT	7334	6731	6724	4687	57	0.387721	-4.72307	-0.80931	3	Opc	Opc
CEMBA180226_1A	ACATTGGCCTCTGGTAGAACGCATTCTCTCCG	11076	10225	10213	7440	107	0.394551	-17.569	28.4897	18	CGE	Lamp5.Smad3
CEMBA180226_1A	ACATTGGCCTCTGGTAGAACGCATTTATGCGA	7215	6764	6752	4817	46	0.342892	-3.87717	12.0969	10	L4	L4
CEMBA180226_1A	ACATTGGCCTCTGGTAGGAAGACTAAGGCTAT	16381	15578	15557	11239	30	0.304306	1.00409	28.0105	6	L5.IT.a	L5.IT.a
CEMBA180226_1A	ACATTGGCCTCTGGTAGGAAGACTCCTAGAGT	3234	2983	2978	2189	29	0.584973	21.374	-25.3553	4	Smc	Smc
CEMBA180226_1A	ACATTGGCCTCTGGTAGGAAGACTCTCTCTAT	9597	9047	9038	6199	9	0.511789	-22.9398	13.104	9	Asc	Asc
CEMBA180226_1A	ACATTGGCCTCTGGTAGGAAGACTTATCCTCT	15937	14967	14947	10928	26	0.229568	3.78161	23.7212	6	L5.IT.a	L5.IT.a
CEMBA180226_1A	ACATTGGCCTCTGGTAGGAAGACTTTCTAGCT	7230	6633	6624	4755	239	0.418223	-17.6835	-34.1311	14	NP	NP
CEMBA180226_1A	ACATTGGCCTCTGGTATGCTGGTAAAGGCTAT	3239	2976	2971	2153	12	0.551677	10.5876	-28.8618	16	Mgc	Mgc
CEMBA180226_1A	ACATTGGCCTCTGGTATGCTGGTACTCTCTAT	18951	18002	17980	12652	43	0.279498	16.1727	-5.79265	5	L23.b	L23.b
CEMBA180226_1A	ACATTGGCCTCTGGTATGTCAGCTCCTAGAGT	7995	7246	7233	5206	77	0.523613	-31.8673	0.6808	2	Other	Other
CEMBA180226_1A	ACATTGGCCTCTGGTATGTCAGCTCGTCTAAT	4916	4669	4660	3260	5	0.609865	-22.5656	-18.8619	8	Ogc	Ogc
CEMBA180226_1A	ACATTGGCCTCTGGTATGTCAGCTCTCTCTAT	8823	8239	8229	5845	87	0.269833	2.69981	26.7525	6	L5.IT.a	L5.IT.a
CEMBA180226_1A	ACATTGGCCTCTGGTATGTCAGCTTTATGCGA	5497	5082	5077	3643	32	0.487557	-19.7752	13.7514	9	Asc	Asc
CEMBA180226_1A	ACATTGGCCTCTGGTATTCGGAAGGTAAGGAG	3009	2786	2782	2044	32	0.323782	1.95916	29.7271	6	L5.IT.a	L5.IT.a
CEMBA180226_1A	ACATTGGCCTTCAATGACAAGGATTCCGGTAA	1504	1418	1418	1211	10	0.563505	-17.1581	20.9292	9	Asc	Asc
CEMBA180226_1A	ACATTGGCCTTCAATGCATTCAGTAAGAGATG	3916	3709	3703	3086	17	0.365391	17.2484	-9.17313	1	L23.a	L23.a
CEMBA180226_1A	ACATTGGCCTTCAATGCATTCAGTAGGATAAC	2385	1880	1878	1621	30	0.32145	20.3934	-32.0662	15	End	End
CEMBA180226_1A	ACATTGGCCTTCAATGCATTCAGTTAAGATCC	2786	2613	2605	2219	14	0.56652	-33.6171	3.95153	2	Other	Other
CEMBA180226_1A	ACATTGGCCTTCAATGCATTCAGTTCCGGTAA	5291	4990	4984	4237	25	0.417165	7.44522	20.2692	10	L4	L4
CEMBA180226_1A	ACATTGGCCTTCAATGCATTCAGTTTGGAAGT	1634	1527	1524	1289	11	0.498102	-6.60901	3.97491	3	Opc	Opc
CEMBA180226_1A	ACATTGGCCTTCAATGGAACGCATCGAATTCC	1869	1756	1751	1468	5	0.327804	26.4293	2.38617	19	L23.c	L23.c
CEMBA180226_1A	ACATTGGCCTTCAATGGGAAGACTAAGAGATG	7353	6919	6911	5718	28	0.343393	15.1841	3.88108	5	L23.b	L23.b
CEMBA180226_1A	ACATTGGCCTTCAATGTGCTGGTAATAGCCTT	2840	2682	2678	2260	2	0.498061	-23.4734	19.9195	9	Asc	Asc
CEMBA180226_1A	ACATTGGCCTTCAATGTGCTGGTAGAAGTATG	4673	4427	4424	3738	13	0.283372	15.1208	29.764	17	L5.IT.b	L5.IT.b
CEMBA180226_1A	ACATTGGCCTTCAATGTGCTGGTATAAGATCC	5283	4963	4954	4229	24	0.366168	21.7409	-15.03	1	L23.a	L23.a
CEMBA180226_1A	ACATTGGCCTTCAATGTGCTGGTATGCCTTAC	8537	8063	8053	6808	37	0.239805	24.9192	-10.4455	1	L23.a	L23.a
CEMBA180226_1A	ACATTGGCCTTCAATGTGCTGGTATTCATCCA	1775	1623	1615	1351	16	0.503965	-34.3334	0.283097	2	Other	Other
CEMBA180226_1A	ACATTGGCCTTCAATGTGCTGGTATTGGAAGT	4326	4093	4089	3408	11	0.574132	-24.7898	11.3505	9	Asc	Asc
CEMBA180226_1A	ACATTGGCCTTCAATGTGTCAGCTATAGCCTT	4271	4016	4010	3364	57	0.291088	1.98864	28.01	6	L5.IT.a	L5.IT.a
CEMBA180226_1A	ACATTGGCCTTCAATGTGTCAGCTTAAGATCC	6687	6322	6313	5409	27	0.217509	-37.247	-12.9132	11	L5.PT	L5.PT
CEMBA180226_1A	ACATTGGCCTTCAATGTGTCAGCTTCCGGTAA	1779	1643	1636	1416	28	0.538939	-37.9606	2.11375	2	Other	Other
CEMBA180226_1A	ACATTGGCCTTCAATGTGTCAGCTTTGGAAGT	2661	2473	2470	2064	13	0.529384	-22.6798	3.70675	9	Asc	Asc
CEMBA180226_1A	ACATTGGCGAACGGTAACAAGGATCGAATTCC	1373	1297	1294	1075	4	0.5217	-21.9533	7.27569	9	Asc	Asc
CEMBA180226_1A	ACATTGGCGAACGGTAACAAGGATGGTTAGAC	8006	7606	7599	6527	22	0.236729	-38.0914	-10.5872	11	L5.PT	L5.PT
CEMBA180226_1A	ACATTGGCGAACGGTAACAAGGATTGCCTTAC	1481	1321	1320	1110	8	0.501783	-36.8891	1.31018	2	Other	Other
CEMBA180226_1A	ACATTGGCGAACGGTAACAAGGATTTGGAAGT	2976	2789	2785	2295	49	0.389054	-0.674801	-27.807	12	Sst	Sst.Cbln4
CEMBA180226_1A	ACATTGGCGAACGGTACATTCAGTATAGCCTT	14711	13908	13894	11522	30	0.289077	18.078	-6.19145	5	L23.b	L23.b
CEMBA180226_1A	ACATTGGCGAACGGTACATTCAGTCGAATTCC	4825	4566	4555	3851	20	0.317778	17.3532	-6.55638	5	L23.b	L23.b
CEMBA180226_1A	ACATTGGCGAACGGTAGAACGCATATTCGTTG	2366	2212	2212	1879	37	0.273201	10.2773	-7.41593	5	L23.b	L23.b
CEMBA180226_1A	ACATTGGCGAACGGTAGGAAGACTTAAGATCC	2943	2734	2731	2266	48	0.5142	23.7222	-23.4903	4	Smc	Smc
CEMBA180226_1A	ACATTGGCGAACGGTATGCTGGTAAACGAACG	1673	1530	1529	1278	19	0.552612	-25.207	-6.96972	8	Ogc	Ogc
CEMBA180226_1A	ACATTGGCGAACGGTATGCTGGTAAATGACGT	14454	13798	13789	11647	58	0.303925	-0.832456	22.6006	6	L5.IT.a	L5.IT.a
CEMBA180226_1A	ACATTGGCGAACGGTATGTCAGCTATTCGTTG	1911	1797	1791	1526	15	0.481905	-8.21581	5.264	3	Opc	Opc
CEMBA180226_1A	ACATTGGCGAACGGTATGTCAGCTTTCATCCA	1762	1614	1613	1369	0	0.544936	8.88717	-29.0393	16	Mgc	Mgc
CEMBA180226_1A	ACATTGGCGAACGGTATTCGGAAGGGTTAGAC	3619	3331	3328	2846	144	0.346671	8.19789	8.94239	5	L23.b	L23.b
CEMBA180226_1A	ACATTGGCGAACGGTATTCGGAAGTTACGACC	1572	1486	1486	1257	5	0.326863	-3.00808	8.95829	10	L4	L4
CEMBA180226_1A	ACATTGGCGAATTACGACAAGGATTAAGATCC	5511	4950	4947	4246	18	0.207763	-10.8454	26.1394	18	CGE	Doublets
CEMBA180226_1A	ACATTGGCGAATTACGAGGCTGGTAACGAACG	1464	1360	1359	1161	15	0.356061	0.487559	26.011	6	L5.IT.a	L5.IT.a
CEMBA180226_1A	ACATTGGCGAATTACGCATTCAGTTGCCTTAC	1876	1718	1716	1481	14	0.493412	-19.2836	-15.1407	8	Ogc	Ogc
CEMBA180226_1A	ACATTGGCGAATTACGGAACGCATGGTTAGAC	1252	1165	1162	1000	20	0.55	-23.0427	-6.58316	8	Ogc	Ogc
CEMBA180226_1A	ACATTGGCGAATTACGGAACGCATTCCGGTAA	2247	2079	2076	1786	23	0.302402	27.2144	-3.33397	5	L23.b	L23.b
CEMBA180226_1A	ACATTGGCGAATTACGTGCTGGTAATAGCCTT	5850	5108	5103	4342	14	0.23712	32.246	-8.95837	1	L23.a	L23.a
CEMBA180226_1A	ACATTGGCGAATTACGTGCTGGTATTACGACC	2038	1752	1748	1524	9	0.211946	-29.6632	2.81986	2	Other	Other
CEMBA180226_1A	ACATTGGCGAATTACGTGTCAGCTAACGAACG	6702	6395	6386	5461	34	0.319693	-2.54673	12.7158	10	L4	L4
CEMBA180226_1A	ACATTGGCGAATTACGTGTCAGCTATTCGTTG	5601	5267	5260	4473	41	0.395774	-0.297166	-32.8892	12	Sst	Sst.Igfbp6
CEMBA180226_1A	ACATTGGCGAATTACGTGTCAGCTGGATACTA	6723	6317	6312	5330	18	0.343436	-11.8407	29.8761	18	CGE	Sncg
CEMBA180226_1A	ACATTGGCGCAACCTAACAAGGATAGGATAAC	10492	9924	9917	8262	40	0.323804	-0.857559	11.1846	10	L4	L4
CEMBA180226_1A	ACATTGGCGCAACCTAAGGCTGGTCGAATTCC	1534	1398	1397	1190	1	0.457473	-25.3235	-18.1147	8	Ogc	Ogc
CEMBA180226_1A	ACATTGGCGCAACCTAAGGCTGGTTCCGGTAA	1471	1375	1370	1156	11	0.564557	-30.375	-3.59521	2	Other	Other
CEMBA180226_1A	ACATTGGCGCAACCTAAGGCTGGTTGCCTTAC	9547	9063	9052	7635	41	0.257875	25.2468	3.67815	19	L23.c	L23.c
CEMBA180226_1A	ACATTGGCGCAACCTACATTCAGTAAGAGATG	2111	1946	1946	1598	4	0.531422	9.82462	-33.2458	16	Mgc	Mgc
CEMBA180226_1A	ACATTGGCGCAACCTACATTCAGTATTCGTTG	7227	6785	6779	5639	25	0.303256	2.50324	13.81	10	L4	L4
CEMBA180226_1A	ACATTGGCGCAACCTACATTCAGTTAAGATCC	2217	2073	2071	1749	27	0.281006	-8.25848	29.5596	18	CGE	Sncg
CEMBA180226_1A	ACATTGGCGCAACCTACATTCAGTTGCCTTAC	4905	4601	4596	3865	136	0.372246	25.9529	4.45502	19	L23.c	L23.c
CEMBA180226_1A	ACATTGGCGCAACCTAGAACGCATGAAGTATG	3884	3635	3632	3063	48	0.29866	27.1224	4.44576	19	L23.c	L23.c
CEMBA180226_1A	ACATTGGCGCAACCTAGGAAGACTAACGAACG	2574	2376	2375	1960	10	0.4002	-7.70297	-1.50642	3	Opc	Opc
CEMBA180226_1A	ACATTGGCGCAACCTAGGAAGACTTGCCTTAC	4972	4544	4540	3792	6	0.361433	-7.59664	-0.892207	3	Opc	Opc
CEMBA180226_1A	ACATTGGCGCAACCTATGCTGGTACGAATTCC	15496	14755	14740	12271	26	0.292892	14.3267	-4.15143	5	L23.b	L23.b
CEMBA180226_1A	ACATTGGCGCAACCTATGCTGGTAGGTTAGAC	4906	4642	4639	4021	6	0.281759	6.86631	17.2897	6	L5.IT.a	L5.IT.a
CEMBA180226_1A	ACATTGGCGCAACCTATGCTGGTATTGGAAGT	2522	2341	2337	1965	23	0.416667	-2.67559	-29.4904	12	Sst	Sst.Cbln4
CEMBA180226_1A	ACATTGGCGCCTCAATACAAGGATATAGCCTT	3512	3309	3305	2743	7	0.495	-22.7527	0.877038	9	Asc	Asc
CEMBA180226_1A	ACATTGGCGCCTCAATACAAGGATGGATACTA	1876	1704	1701	1428	22	0.421886	-9.04119	-1.8945	3	Opc	Opc
CEMBA180226_1A	ACATTGGCGCCTCAATAGGCTGGTAATGACGT	2128	2010	2003	1711	16	0.287991	10.5401	-6.48843	5	L23.b	L23.b
CEMBA180226_1A	ACATTGGCGCCTCAATAGGCTGGTTCCGGTAA	2546	2416	2415	2034	13	0.226208	4.14741	23.1081	6	L5.IT.a	L5.IT.a
CEMBA180226_1A	ACATTGGCGCCTCAATAGGCTGGTTTACGACC	2898	2721	2721	2281	46	0.335911	14.4391	-10.7499	1	L23.a	L23.a
CEMBA180226_1A	ACATTGGCGCCTCAATAGGCTGGTTTCATCCA	1960	1821	1819	1507	32	0.268482	15.8773	29.9926	17	L5.IT.b	L5.IT.b
CEMBA180226_1A	ACATTGGCGCCTCAATCATTCAGTAACGAACG	1384	1280	1277	1067	0	0.583258	-23.2119	0.26096	9	Asc	Asc
CEMBA180226_1A	ACATTGGCGCCTCAATGAACGCATCGAATTCC	1730	1620	1618	1347	33	0.273247	2.8004	23.9284	6	L5.IT.a	L5.IT.a
CEMBA180226_1A	ACATTGGCGCCTCAATGAACGCATGAAGTATG	2880	2723	2722	2309	13	0.462869	-1.75068	-31.809	12	Sst	Sst.Cbln4
CEMBA180226_1A	ACATTGGCGCCTCAATGAACGCATTCCGGTAA	6118	5786	5778	4901	40	0.325179	3.00261	5.32458	10	L4	L4
CEMBA180226_1A	ACATTGGCGCCTCAATGAACGCATTTACGACC	1583	1473	1472	1239	8	0.479842	-22.2865	10.6748	9	Asc	Asc
CEMBA180226_1A	ACATTGGCGCCTCAATGGAAGACTAAGAGATG	3549	3311	3301	2673	26	0.306457	-9.92177	27.8793	18	CGE	Vip.Mybpc1
CEMBA180226_1A	ACATTGGCGCCTCAATGGAAGACTTCCGGTAA	3557	3334	3330	2786	25	0.479606	-9.81849	32.5602	18	CGE	Vip.Mybpc1
CEMBA180226_1A	ACATTGGCGCCTCAATTGCTGGTATTCATCCA	6509	6171	6162	5105	3	0.288498	-12.2866	27.7496	18	CGE	Sncg
CEMBA180226_1A	ACATTGGCGCCTCAATTGTCAGCTATAGCCTT	5902	5299	5296	4386	22	0.372636	-15.1001	10.8343	9	Asc	Asc
CEMBA180226_1A	ACATTGGCGCCTCAATTGTCAGCTGAAGTATG	2123	1901	1896	1607	78	0.496029	-30.6189	1.08992	2	Other	Other
CEMBA180226_1A	ACATTGGCGCCTCAATTGTCAGCTTCCGGTAA	2433	2292	2288	1959	13	0.481151	-6.99486	6.51154	3	Opc	Opc
CEMBA180226_1A	ACATTGGCGCCTCAATTGTCAGCTTGCCTTAC	1595	1487	1485	1254	7	0.566379	-20.4036	17.0479	9	Asc	Asc
CEMBA180226_1A	ACATTGGCGCCTCAATTTCGGAAGAATGACGT	8681	8086	8081	6766	6	0.218898	28.9093	-2.06081	5	L23.b	L23.b
CEMBA180226_1A	ACATTGGCGCCTCAATTTCGGAAGGGTTAGAC	9920	9434	9422	8053	11	0.216386	17.8893	23.7533	17	L5.IT.b	L5.IT.b
CEMBA180226_1A	ACATTGGCGCGTAGTAACAAGGATACTGCATA	19769	18843	18830	13975	21	0.279863	-0.946563	23.7106	6	L5.IT.a	L5.IT.a
CEMBA180226_1A	ACATTGGCGCGTAGTAACAAGGATCCTAGAGT	9909	9371	9361	6940	25	0.274587	28.327	6.05636	19	L23.c	L23.c
CEMBA180226_1A	ACATTGGCGCGTAGTAACAAGGATGTAAGGAG	6457	6014	6001	4496	91	0.298935	28.3494	-6.9898	1	L23.a	L23.a
CEMBA180226_1A	ACATTGGCGCGTAGTAAGGCTGGTCTAAGCCT	4422	4113	4106	2957	31	0.42	-7.83447	-26.3068	13	Pv	Pv.Tac1
CEMBA180226_1A	ACATTGGCGCGTAGTAAGGCTGGTTATCCTCT	11007	10458	10447	7828	73	0.327451	-1.19644	13.8848	10	L4	L4
CEMBA180226_1A	ACATTGGCGCGTAGTAGAACGCATAAGGAGTA	9856	9213	9201	6749	47	0.314063	18.9487	-6.98242	5	L23.b	L23.b
CEMBA180226_1A	ACATTGGCGCGTAGTAGGAAGACTCCTAGAGT	4450	4209	4197	3141	40	0.313604	3.27622	2.17441	5	L23.b	L23.b
CEMBA180226_1A	ACATTGGCGCGTAGTAGGAAGACTCGTCTAAT	17202	16243	16232	11510	24	0.335229	19.7987	5.38605	19	L23.c	L23.c
CEMBA180226_1A	ACATTGGCGCGTAGTAGGAAGACTGCGTAAGA	4477	4187	4182	3113	12	0.657457	9.83696	-32.5013	16	Mgc	Mgc
CEMBA180226_1A	ACATTGGCGCGTAGTATGCTGGTACTCTCTAT	9906	9472	9465	6696	28	0.600351	-25.0744	18.1892	9	Asc	Asc
CEMBA180226_1A	ACATTGGCGCGTAGTATGCTGGTATATCCTCT	2007	1859	1856	1386	1	0.502801	14.1693	-29.3387	16	Mgc	Mgc
CEMBA180226_1A	ACATTGGCGCGTAGTATGTCAGCTAAGGAGTA	22308	21172	21156	15592	60	0.290425	7.61806	4.10849	5	L23.b	L23.b
CEMBA180226_1A	ACATTGGCGCGTAGTATGTCAGCTAAGGCTAT	5249	4879	4874	3679	38	0.485934	-19.3933	4.63979	9	Asc	Asc
CEMBA180226_1A	ACATTGGCGCTCATGAACAAGGATACTGCATA	1652	1538	1534	1145	27	0.51448	-36.0812	4.6368	2	Other	Other
CEMBA180226_1A	ACATTGGCGCTCATGAACAAGGATGCGTAAGA	11455	10721	10706	8068	154	0.302024	0.327285	28.6659	6	L5.IT.a	L5.IT.a
CEMBA180226_1A	ACATTGGCGCTCATGAACAAGGATTATCCTCT	10575	9879	9870	7305	65	0.293396	26.2258	3.95262	19	L23.c	L23.c
CEMBA180226_1A	ACATTGGCGCTCATGAACAAGGATTCGACTAG	4065	3729	3712	2886	11	0.545822	-29.5826	-0.791661	2	Other	Other
CEMBA180226_1A	ACATTGGCGCTCATGACATTCAGTAAGGAGTA	2410	2179	2176	1626	26	0.52127	21.4127	-25.6565	4	Smc	Smc
CEMBA180226_1A	ACATTGGCGCTCATGACATTCAGTCCTAGAGT	10040	9332	9311	6697	50	0.286421	4.29056	5.84353	10	L4	L4
CEMBA180226_1A	ACATTGGCGCTCATGAGAACGCATATCTGAGT	11616	10974	10967	7994	50	0.330934	21.2341	-3.12943	5	L23.b	L23.b
CEMBA180226_1A	ACATTGGCGCTCATGAGAACGCATCTAAGCCT	3635	3306	3299	2408	67	0.568062	21.5039	-26.1327	4	Smc	Smc
CEMBA180226_1A	ACATTGGCGCTCATGAGGAAGACTATCTGAGT	3536	3260	3252	2398	41	0.494304	-22.7342	9.06758	9	Asc	Asc
CEMBA180226_1A	ACATTGGCGCTCATGAGGAAGACTCCTAGAGT	1884	1724	1723	1236	0	0.514196	14.5892	-29.4462	16	Mgc	Mgc
CEMBA180226_1A	ACATTGGCGCTCATGAGGAAGACTTTCTAGCT	19890	18682	18653	13119	39	0.253816	9.44748	14.4914	5	L23.b	L23.b
CEMBA180226_1A	ACATTGGCGCTCATGATGCTGGTACCTAGAGT	2198	1973	1972	1468	21	0.300466	-11.8009	-3.33067	3	Opc	Opc
CEMBA180226_1A	ACATTGGCGCTCATGATGCTGGTACGTCTAAT	7637	7080	7071	5020	16	0.380257	-5.98381	-1.23032	3	Opc	Opc
CEMBA180226_1A	ACATTGGCGCTCATGATGCTGGTACTAAGCCT	10669	10081	10072	7117	57	0.477743	-25.3955	13.5062	9	Asc	Asc
CEMBA180226_1A	ACATTGGCGCTCATGATGTCAGCTAAGGCTAT	19577	18496	18482	13807	55	0.301097	-2.1551	13.0982	10	L4	L4
CEMBA180226_1A	ACATTGGCGCTCATGATGTCAGCTATCTGAGT	9954	9386	9371	6782	9	0.55352	-25.5519	21.4203	9	Asc	Asc
CEMBA180226_1A	ACATTGGCGCTCATGATGTCAGCTCTAAGCCT	2766	2529	2526	1814	7	0.53531	14.0765	-24.9735	16	Mgc	Mgc
CEMBA180226_1A	ACATTGGCGCTCATGATGTCAGCTTCTCTCCG	2077	1919	1919	1391	1	0.469188	13.7003	-28.3543	16	Mgc	Mgc
CEMBA180226_1A	ACATTGGCGCTCATGATGTCAGCTTTATGCGA	11312	10682	10662	7740	51	0.28697	16.5009	-7.00837	5	L23.b	L23.b
CEMBA180226_1A	ACATTGGCGCTCATGATTCGGAAGTTATGCGA	3893	3644	3635	2678	20	0.288148	4.47928	17.132	5	L23.b	L23.b
CEMBA180226_1A	ACATTGGCGGACTCCTCATTCAGTCCTAGAGT	2692	2537	2533	1908	4	0.579324	-24.7494	-10.2548	8	Ogc	Ogc
CEMBA180226_1A	ACATTGGCGGACTCCTCATTCAGTTCTCTCCG	4329	4077	4072	2978	9	0.598371	-23.8019	21.6452	9	Asc	Asc
CEMBA180226_1A	ACATTGGCGGACTCCTGAACGCATCCTAGAGT	4627	4291	4289	3263	52	0.362418	-18.0067	-32.9237	14	NP	NP
CEMBA180226_1A	ACATTGGCGGACTCCTGGAAGACTCCTAGAGT	1675	1523	1522	1136	8	0.47191	10.5839	-25.1348	16	Mgc	Mgc
CEMBA180226_1A	ACATTGGCGGACTCCTGGAAGACTTCTCTCCG	7096	6633	6624	4738	27	0.637999	-30.594	-2.57048	2	Other	Other
CEMBA180226_1A	ACATTGGCGGACTCCTTGCTGGTAATCTGAGT	2026	1862	1859	1375	14	0.468839	-5.10572	1.6636	3	Opc	Opc
CEMBA180226_1A	ACATTGGCGGACTCCTTGTCAGCTCCTAGAGT	9992	9405	9392	7241	31	0.265172	23.9228	-14.2014	1	L23.a	L23.a
CEMBA180226_1A	ACATTGGCGGAGCTACACAAGGATCCTAGAGT	11508	10879	10872	8181	42	0.317943	-3.68401	21.3564	6	L5.IT.a	L5.IT.a
CEMBA180226_1A	ACATTGGCGGAGCTACACAAGGATGCGTAAGA	6988	6625	6618	5115	45	0.261737	28.533	10.1105	19	L23.c	L23.c
CEMBA180226_1A	ACATTGGCGGAGCTACACAAGGATGTAAGGAG	1623	1502	1499	1153	22	0.506329	-34.8088	5.85273	2	Other	Other
CEMBA180226_1A	ACATTGGCGGAGCTACACAAGGATTTCTAGCT	6020	5513	5505	3951	189	0.330293	-4.88066	13.8709	10	L4	L4
CEMBA180226_1A	ACATTGGCGGAGCTACAGGCTGGTTATCCTCT	12297	11735	11724	8946	52	0.332426	19.5257	-11.879	1	L23.a	L23.a
CEMBA180226_1A	ACATTGGCGGAGCTACCATTCAGTCTCTCTAT	18863	17884	17872	13167	27	0.323109	-0.187512	9.01207	10	L4	L4
CEMBA180226_1A	ACATTGGCGGAGCTACCATTCAGTGCGTAAGA	10809	10165	10154	7941	74	0.390031	-8.86475	32.7127	18	CGE	Vip.Crhr2
CEMBA180226_1A	ACATTGGCGGAGCTACCATTCAGTTATCCTCT	11175	10627	10619	8138	28	0.333293	20.6173	5.03778	19	L23.c	L23.c
CEMBA180226_1A	ACATTGGCGGAGCTACCATTCAGTTTATGCGA	7689	7331	7327	5553	36	0.338849	20.8901	4.44103	19	L23.c	L23.c
CEMBA180226_1A	ACATTGGCGGAGCTACGAACGCATAAGGAGTA	10346	9701	9686	7214	51	0.287507	22.4097	-10.357	1	L23.a	L23.a
CEMBA180226_1A	ACATTGGCGGAGCTACGGAAGACTGCGTAAGA	2281	2071	2068	1603	8	0.536347	11.8025	-29.7646	16	Mgc	Mgc
CEMBA180226_1A	ACATTGGCGGAGCTACTGCTGGTAGTAAGGAG	9120	8612	8604	6508	17	0.311224	16.9956	5.86451	5	L23.b	L23.b
CEMBA180226_1A	ACATTGGCGGAGCTACTTCGGAAGAAGGCTAT	2821	2623	2620	1975	0	0.485489	-12.7	15.5231	9	Asc	Asc
CEMBA180226_1A	ACATTGGCGGAGCTACTTCGGAAGACTGCATA	3261	3057	3051	2341	22	0.29679	12.5487	-0.917113	5	L23.b	L23.b
CEMBA180226_1A	ACATTGGCGGAGCTACTTCGGAAGATCTGAGT	17885	16999	16985	12542	76	0.377719	6.27684	15.2108	10	L4	L4
CEMBA180226_1A	ACATTGGCGGAGCTACTTCGGAAGCCTAGAGT	5885	5577	5572	4216	37	0.293056	6.18503	4.69536	5	L23.b	L23.b
CEMBA180226_1A	ACATTGGCGTAGAGGAACAAGGATCGTCTAAT	10884	10313	10302	7366	39	0.282669	-0.148999	27.301	6	L5.IT.a	L5.IT.a
CEMBA180226_1A	ACATTGGCGTAGAGGAAGGCTGGTAAGGAGTA	13757	13053	13039	9437	21	0.287901	22.5138	-11.8868	1	L23.a	L23.a
CEMBA180226_1A	ACATTGGCGTAGAGGAAGGCTGGTTTCTAGCT	7212	6796	6782	4766	58	0.312308	27.0645	-9.82607	1	L23.a	L23.a
CEMBA180226_1A	ACATTGGCGTAGAGGACATTCAGTAAGGCTAT	2081	1941	1933	1421	26	0.528328	-22.3051	9.84577	9	Asc	Asc
CEMBA180226_1A	ACATTGGCGTAGAGGACATTCAGTCCTAGAGT	3897	3517	3509	2501	9	0.582616	8.23469	-32.8638	16	Mgc	Mgc
CEMBA180226_1A	ACATTGGCGTAGAGGAGAACGCATAAGGCTAT	11566	10891	10875	7944	135	0.25831	19.2461	24.8508	17	L5.IT.b	L5.IT.b
CEMBA180226_1A	ACATTGGCGTAGAGGAGAACGCATACTGCATA	2828	2613	2609	1913	56	0.330097	-3.47383	-25.7224	13	Pv	Sst.Cbln4
CEMBA180226_1A	ACATTGGCGTAGAGGAGAACGCATTATCCTCT	8344	7888	7874	5948	33	0.296236	-3.27971	15.4907	6	L5.IT.a	L5.IT.a
CEMBA180226_1A	ACATTGGCGTAGAGGAGAACGCATTTATGCGA	5471	5103	5098	3662	93	0.29909	30.9685	-15.0132	1	L23.a	L23.a
CEMBA180226_1A	ACATTGGCGTAGAGGAGGAAGACTAAGGAGTA	5720	5335	5322	3834	27	0.539363	23.8503	-22.5791	4	Smc	Smc
CEMBA180226_1A	ACATTGGCGTAGAGGAGGAAGACTCTAAGCCT	4689	4168	4162	2880	35	0.484529	-16.1269	12.1807	9	Asc	Asc
CEMBA180226_1A	ACATTGGCGTAGAGGATGCTGGTACCTAGAGT	6866	5368	5364	3840	151	0.226545	-12.7959	5.44353	9	Asc	Asc
CEMBA180226_1A	ACATTGGCGTAGAGGATGCTGGTACTCTCTAT	7393	6936	6927	4948	58	0.319203	22.2378	-12.833	1	L23.a	L23.a
CEMBA180226_1A	ACATTGGCGTAGAGGATGCTGGTAGCGTAAGA	1768	1584	1580	1192	4	0.528163	11.5031	-30.5294	16	Mgc	Mgc
CEMBA180226_1A	ACATTGGCGTAGAGGATGCTGGTATCTCTCCG	13418	12779	12772	9450	33	0.315436	19.1797	-12.0684	1	L23.a	L23.a
CEMBA180226_1A	ACATTGGCGTAGAGGATGCTGGTATTATGCGA	5844	5521	5512	3971	19	0.246629	28.5099	-1.25637	5	L23.b	L23.b
CEMBA180226_1A	ACATTGGCGTAGAGGATGTCAGCTAAGGAGTA	3082	2877	2872	2091	10	0.547786	-22.3275	-16.7366	8	Ogc	Ogc
CEMBA180226_1A	ACATTGGCGTAGAGGATGTCAGCTCCTAGAGT	15978	14944	14921	10698	55	0.338642	-9.24803	29.7533	18	CGE	Sncg
CEMBA180226_1A	ACATTGGCGTAGAGGATGTCAGCTCTCTCTAT	14139	13385	13363	9582	72	0.265545	2.72647	23.6892	6	L5.IT.a	L5.IT.a
CEMBA180226_1A	ACATTGGCGTAGAGGATGTCAGCTTATCCTCT	15557	14665	14648	11231	182	0.263711	16.6851	9.1999	5	L23.b	L23.b
CEMBA180226_1A	ACATTGGCGTAGAGGATTCGGAAGCCTAGAGT	2116	1959	1956	1450	14	0.400534	-19.1422	-33.1241	14	NP	NP
CEMBA180226_1A	ACATTGGCGTAGAGGATTCGGAAGTCTCTCCG	4077	3825	3821	2787	10	0.581812	-20.2276	-20.4715	8	Ogc	Ogc
CEMBA180226_1A	ACATTGGCGTCATGAAACAAGGATAATGACGT	1466	1364	1363	1150	12	0.589286	-22.7904	23.4171	9	Asc	Asc
CEMBA180226_1A	ACATTGGCGTCATGAAACAAGGATATTCGTTG	2286	2165	2164	1806	2	0.607472	-38.2552	2.88897	2	Other	Other
CEMBA180226_1A	ACATTGGCGTCATGAAAGGCTGGTAGGATAAC	10396	9820	9809	8251	81	0.332306	21.0966	1.18404	5	L23.b	L23.b
CEMBA180226_1A	ACATTGGCGTCATGAAAGGCTGGTATTCGTTG	1981	1849	1848	1558	41	0.276274	31.2587	-0.701476	1	L23.a	L23.a
CEMBA180226_1A	ACATTGGCGTCATGAAAGGCTGGTCGAATTCC	1914	1772	1769	1487	13	0.321522	-1.88521	12.4013	10	L4	L4
CEMBA180226_1A	ACATTGGCGTCATGAACATTCAGTATAGCCTT	1445	1341	1337	1138	8	0.278157	29.4453	-8.24618	1	L23.a	L23.a
CEMBA180226_1A	ACATTGGCGTCATGAACATTCAGTGGATACTA	1429	1339	1337	1133	3	0.380911	-6.7864	-22.4997	13	Pv	Pv.Ntf3
CEMBA180226_1A	ACATTGGCGTCATGAAGAACGCATTCCGGTAA	12107	11503	11490	9776	74	0.260462	-34.9829	-12.0862	11	L5.PT	L5.PT
CEMBA180226_1A	ACATTGGCGTCATGAAGAACGCATTTCATCCA	2712	2538	2534	2107	4	0.528651	-17.8814	-15.1732	8	Ogc	Ogc
CEMBA180226_1A	ACATTGGCGTCATGAAGGAAGACTAGGATAAC	1726	1565	1561	1338	3	0.457184	-6.54389	1.30648	3	Opc	Opc
CEMBA180226_1A	ACATTGGCGTCATGAAGGAAGACTTAAGATCC	5227	5008	4997	4183	17	0.309807	29.3363	8.21228	19	L23.c	L23.c
CEMBA180226_1A	ACATTGGCGTCATGAAGGAAGACTTCCGGTAA	5054	4819	4814	4117	7	0.306657	12.6967	3.9694	5	L23.b	L23.b
CEMBA180226_1A	ACATTGGCGTCATGAAGGAAGACTTTACGACC	8562	8169	8157	6842	31	0.312242	21.2154	-3.29801	5	L23.b	L23.b
CEMBA180226_1A	ACATTGGCGTCATGAATGCTGGTAAATGACGT	1258	1167	1166	1000	6	0.573111	-14.9455	-13.8283	8	Ogc	Ogc
CEMBA180226_1A	ACATTGGCGTCATGAATGCTGGTATTACGACC	1696	1534	1531	1314	14	0.454884	-18.6613	15.6229	9	Asc	Asc
CEMBA180226_1A	ACATTGGCGTCATGAATGTCAGCTAACGAACG	6647	6224	6211	5306	10	0.259857	24.7296	-5.48334	1	L23.a	L23.a
CEMBA180226_1A	ACATTGGCGTCATGAATGTCAGCTAATGACGT	2250	2062	2058	1773	55	0.530127	-20.6232	9.92207	9	Asc	Asc
CEMBA180226_1A	ACATTGGCGTCATGAATGTCAGCTGAAGTATG	1862	1723	1721	1475	3	0.515936	10.6538	-29.1292	16	Mgc	Mgc
CEMBA180226_1A	ACATTGGCGTCATGAATGTCAGCTTGCCTTAC	6166	5832	5827	4910	22	0.284469	9.82011	10.6597	10	L4	L4
CEMBA180226_1A	ACATTGGCGTCATGAATTCGGAAGTGCCTTAC	4430	4197	4192	3573	9	0.298365	27.593	-9.69521	1	L23.a	L23.a
CEMBA180226_1A	ACATTGGCGTCTACCAACAAGGATTCCGGTAA	1616	1496	1494	1250	9	0.469907	-21.5015	8.39228	9	Asc	Asc
CEMBA180226_1A	ACATTGGCGTCTACCAAGGCTGGTATAGCCTT	1921	1817	1816	1492	11	0.491194	-6.1977	7.99012	3	Opc	Opc
CEMBA180226_1A	ACATTGGCGTCTACCACATTCAGTAATGACGT	4505	4170	4166	3513	30	0.545302	-29.8501	-2.68498	2	Other	Other
CEMBA180226_1A	ACATTGGCGTCTACCACATTCAGTTTGGAAGT	5853	5548	5542	4622	37	0.397621	-4.15979	-31.1656	12	Sst	Sst.Cbln4
CEMBA180226_1A	ACATTGGCGTCTACCAGGAAGACTTAAGATCC	1915	1730	1725	1450	13	0.512408	-16.3925	17.929	9	Asc	Asc
CEMBA180226_1A	ACATTGGCGTCTACCAGGAAGACTTGCCTTAC	5735	5415	5408	4543	20	0.244885	24.2346	1.33128	19	L23.c	L23.c
CEMBA180226_1A	ACATTGGCGTCTACCATGCTGGTAAACGAACG	4799	4473	4469	3731	7	0.554827	-25.9818	5.33466	9	Asc	Asc
CEMBA180226_1A	ACATTGGCGTCTACCATGCTGGTAAAGAGATG	2766	2605	2601	2158	21	0.28896	0.785434	26.5586	6	L5.IT.a	L5.IT.a
CEMBA180226_1A	ACATTGGCGTCTACCATGCTGGTAGAAGTATG	8607	8103	8095	6814	44	0.364797	-8.77877	-23.2664	13	Pv	Sst.Cbln4
CEMBA180226_1A	ACATTGGCGTCTACCATGCTGGTAGGATACTA	4777	4540	4536	3734	29	0.33255	4.23189	14.8557	10	L4	L4
CEMBA180226_1A	ACATTGGCGTCTACCATGCTGGTAGGTTAGAC	2189	2069	2066	1765	20	0.298072	27.6794	5.07919	19	L23.c	L23.c
CEMBA180226_1A	ACATTGGCGTCTACCATGCTGGTATTACGACC	5785	5511	5505	4598	46	0.252609	0.736398	25.2287	6	L5.IT.a	L5.IT.a
CEMBA180226_1A	ACATTGGCGTCTACCATGTCAGCTAATGACGT	3018	2867	2864	2402	5	0.49062	-5.91843	4.41935	3	Opc	Opc
CEMBA180226_1A	ACATTGGCGTCTACCATGTCAGCTTGCCTTAC	7673	7348	7339	6186	30	0.297685	10.7079	10.0223	10	L4	L4
CEMBA180226_1A	ACATTGGCTAAGGCGAACAAGGATAAGGAGTA	3419	3194	3186	2336	15	0.581483	-24.1805	21.3316	9	Asc	Asc
CEMBA180226_1A	ACATTGGCTAAGGCGAACAAGGATGCGTAAGA	6261	5854	5842	4504	47	0.236517	31.7805	-7.79634	1	L23.a	L23.a
CEMBA180226_1A	ACATTGGCTAAGGCGAAGGCTGGTATCTGAGT	6416	6065	6058	4476	27	0.50175	-10.1968	-17.531	13	Pv	Pv.Tac1
CEMBA180226_1A	ACATTGGCTAAGGCGACATTCAGTATCTGAGT	19231	18316	18302	13390	17	0.292355	6.66203	1.59538	5	L23.b	L23.b
CEMBA180226_1A	ACATTGGCTAAGGCGACATTCAGTGTAAGGAG	2755	2371	2369	1759	4	0.377149	12.7488	-19.9664	16	Mgc	Mgc
CEMBA180226_1A	ACATTGGCTAAGGCGACATTCAGTTATCCTCT	9764	9220	9207	6995	80	0.421515	-10.3538	31.5855	18	CGE	Vip.Mybpc1
CEMBA180226_1A	ACATTGGCTAAGGCGACATTCAGTTTCTAGCT	2977	2719	2717	1940	29	0.373869	-13.6105	29.1939	18	CGE	Lamp5.Smad3
CEMBA180226_1A	ACATTGGCTAAGGCGAGAACGCATACTGCATA	7112	6757	6745	5125	26	0.233687	15.4668	27.7617	17	L5.IT.b	L5.IT.b
CEMBA180226_1A	ACATTGGCTAAGGCGAGAACGCATGCGTAAGA	5672	5417	5415	4091	11	0.516978	-23.0126	18.8916	9	Asc	Asc
CEMBA180226_1A	ACATTGGCTAAGGCGAGAACGCATTTCTAGCT	3119	2819	2814	1976	0	0.558736	11.6979	-30.8495	16	Mgc	Mgc
CEMBA180226_1A	ACATTGGCTAAGGCGAGGAAGACTGCGTAAGA	22527	20683	20649	15502	40	0.209415	31.9986	-9.74656	1	L23.a	L23.a
CEMBA180226_1A	ACATTGGCTAAGGCGAGGAAGACTTTATGCGA	4867	4567	4560	3261	17	0.322696	11.0595	18.3142	17	L5.IT.b	L5.IT.b
CEMBA180226_1A	ACATTGGCTAAGGCGATTCGGAAGAAGGAGTA	7474	7043	7033	5132	43	0.281226	16.3216	-0.790301	5	L23.b	L23.b
CEMBA180226_1A	ACATTGGCTAAGGCGATTCGGAAGCCTAGAGT	3919	3662	3653	2676	39	0.422028	-8.81857	35.6551	18	CGE	Sncg
CEMBA180226_1A	ACATTGGCTAAGGCGATTCGGAAGGTAAGGAG	8579	7913	7903	5953	199	0.310977	11.2955	-4.96376	5	L23.b	L23.b
CEMBA180226_1A	ACATTGGCTACGCTGCAGGCTGGTCTCTCTAT	2057	1901	1896	1347	92	0.576	-38.4158	3.07033	2	Other	Other
CEMBA180226_1A	ACATTGGCTACGCTGCGAACGCATAAGGCTAT	4677	4381	4377	3285	8	0.302698	2.47068	12.2237	10	L4	L4
CEMBA180226_1A	ACATTGGCTACGCTGCGAACGCATCCTAGAGT	4971	4698	4693	3492	35	0.326542	18.2286	-2.14495	5	L23.b	L23.b
CEMBA180226_1A	ACATTGGCTACGCTGCGAACGCATCGTCTAAT	6101	5669	5662	4133	121	0.287868	12.8473	-0.533687	5	L23.b	L23.b
CEMBA180226_1A	ACATTGGCTACGCTGCGAACGCATGCGTAAGA	1792	1655	1651	1215	4	0.483092	-20.9031	-5.27808	8	Ogc	Ogc
CEMBA180226_1A	ACATTGGCTACGCTGCGGAAGACTCGTCTAAT	6702	6153	6145	4441	245	0.630589	-30.4106	-1.86937	2	Other	Other
CEMBA180226_1A	ACATTGGCTACGCTGCGGAAGACTGTAAGGAG	12570	11974	11965	8965	63	0.338865	-2.80039	15.1358	10	L4	L4
CEMBA180226_1A	ACATTGGCTACGCTGCTGCTGGTAAAGGAGTA	10996	10452	10437	7591	7	0.516291	24.6049	-23.9519	4	Smc	Smc
CEMBA180226_1A	ACATTGGCTACGCTGCTGCTGGTAATCTGAGT	24319	23250	23221	16872	54	0.328256	23.1214	7.24368	19	L23.c	L23.c
CEMBA180226_1A	ACATTGGCTACGCTGCTGCTGGTACGTCTAAT	3858	3633	3628	2654	9	0.299522	23.9915	-1.17256	5	L23.b	L23.b
CEMBA180226_1A	ACATTGGCTACGCTGCTGCTGGTATCTCTCCG	6434	6064	6060	4545	18	0.366566	-0.882072	8.46068	10	L4	L4
CEMBA180226_1A	ACATTGGCTACGCTGCTGTCAGCTACTGCATA	4192	3845	3842	2893	128	0.538879	-18.1181	4.48388	9	Asc	Asc
CEMBA180226_1A	ACATTGGCTACGCTGCTGTCAGCTCTCTCTAT	2325	2092	2089	1517	5	0.525	14.9826	-24.7885	16	Mgc	Mgc
CEMBA180226_1A	ACATTGGCTACGCTGCTGTCAGCTGCGTAAGA	5048	4725	4716	3551	8	0.567605	-28.8196	-1.42339	2	Other	Other
CEMBA180226_1A	ACATTGGCTACTGCCTACAAGGATATTCGTTG	12015	11409	11398	9470	47	0.306988	18.9131	-2.27564	5	L23.b	L23.b
CEMBA180226_1A	ACATTGGCTACTGCCTAGGCTGGTAACGAACG	2321	2158	2155	1818	22	0.312099	12.2569	3.3056	5	L23.b	L23.b
CEMBA180226_1A	ACATTGGCTACTGCCTAGGCTGGTGGATACTA	3975	3772	3765	3165	28	0.471983	-15.3149	31.7954	18	CGE	Lamp5.Smad3
CEMBA180226_1A	ACATTGGCTACTGCCTCATTCAGTGAAGTATG	9526	9012	9001	7666	62	0.35917	0.0416711	28.3299	6	L5.IT.a	L5.IT.a
CEMBA180226_1A	ACATTGGCTACTGCCTCATTCAGTTAAGATCC	6311	5473	5461	4592	771	0.599866	-32.1583	4.41399	2	Other	Other
CEMBA180226_1A	ACATTGGCTACTGCCTGAACGCATAACGAACG	3957	3718	3712	3156	42	0.307383	24.8909	1.66929	19	L23.c	L23.c
CEMBA180226_1A	ACATTGGCTACTGCCTGAACGCATAAGAGATG	3918	3710	3704	3025	34	0.277081	-35.9212	-9.10852	11	L5.PT	L5.PT
CEMBA180226_1A	ACATTGGCTACTGCCTGAACGCATGGTTAGAC	5660	5351	5347	4568	47	0.390562	-17.9952	29.8707	18	CGE	Lamp5.Ndnf
CEMBA180226_1A	ACATTGGCTACTGCCTGAACGCATTTCATCCA	3104	2910	2907	2426	29	0.621273	-24.9509	21.9787	9	Asc	Asc
CEMBA180226_1A	ACATTGGCTACTGCCTGGAAGACTTGCCTTAC	2732	2588	2583	2178	14	0.269969	20.8301	-5.86409	1	L23.a	L23.a
CEMBA180226_1A	ACATTGGCTACTGCCTGGAAGACTTTCATCCA	2215	2018	2013	1692	29	0.536374	-28.3324	11.0983	9	Asc	Asc
CEMBA180226_1A	ACATTGGCTACTGCCTTGCTGGTATTGGAAGT	1756	1669	1663	1381	27	0.594172	-24.8779	-15.2496	8	Ogc	Ogc
CEMBA180226_1A	ACATTGGCTACTGCCTTGTCAGCTATAGCCTT	5675	5331	5324	4434	12	0.478127	-24.1929	6.60797	9	Asc	Asc
CEMBA180226_1A	ACATTGGCTACTGCCTTGTCAGCTGAAGTATG	9795	9294	9281	7995	36	0.204338	19.0034	25.8495	17	L5.IT.b	L5.IT.b
CEMBA180226_1A	ACATTGGCTACTGCCTTGTCAGCTGGATACTA	1598	1505	1502	1273	20	0.561781	-37.6943	4.56241	2	Other	Other
CEMBA180226_1A	ACATTGGCTACTGCCTTGTCAGCTTCCGGTAA	3795	3497	3491	2979	61	0.202818	31.5695	-12.3199	1	L23.a	L23.a
CEMBA180226_1A	ACATTGGCTACTGCCTTGTCAGCTTTCATCCA	7636	7272	7262	6086	33	0.302743	-3.61829	11.7718	10	L4	L4
CEMBA180226_1A	ACATTGGCTACTGCCTTTCGGAAGAGGATAAC	6029	5716	5712	4785	12	0.324424	-15.4864	27.3669	18	CGE	Lamp5.Smad3
CEMBA180226_1A	ACATTGGCTACTGCCTTTCGGAAGTAAGATCC	1879	1768	1765	1507	29	0.315175	28.5068	-1.18672	5	L23.b	L23.b
CEMBA180226_1A	ACATTGGCTAGCGCTCCATTCAGTATCTGAGT	14178	13472	13455	9760	87	0.298534	7.65146	1.29588	5	L23.b	L23.b
CEMBA180226_1A	ACATTGGCTAGCGCTCCATTCAGTCTCTCTAT	24409	23186	23166	16426	11	0.452119	-9.23282	-18.3295	13	Pv	Pv.Tac1
CEMBA180226_1A	ACATTGGCTAGCGCTCGAACGCATAAGGCTAT	11830	11150	11139	8117	94	0.270818	29.9679	-15.4627	1	L23.a	L23.a
CEMBA180226_1A	ACATTGGCTAGCGCTCGAACGCATACTGCATA	30041	28540	28507	21080	101	0.248913	10.4968	14.7994	5	L23.b	L23.b
CEMBA180226_1A	ACATTGGCTAGCGCTCGAACGCATGTAAGGAG	2721	2457	2453	1825	51	0.519634	-11.9992	12.2296	9	Asc	Asc
CEMBA180226_1A	ACATTGGCTAGCGCTCGAACGCATTATCCTCT	6274	5657	5652	4169	14	0.451991	-7.71378	-1.08298	3	Opc	Opc
CEMBA180226_1A	ACATTGGCTAGCGCTCGAACGCATTCTCTCCG	2278	2121	2117	1573	7	0.575758	-28.9692	-2.69432	2	Other	Other
CEMBA180226_1A	ACATTGGCTAGCGCTCGAACGCATTTCTAGCT	9300	8798	8792	6246	59	0.302955	23.1119	-1.98985	19	L23.c	L23.c
CEMBA180226_1A	ACATTGGCTAGCGCTCTGCTGGTAAAGGCTAT	6626	6255	6248	4559	0	0.560393	-25.4389	19.1128	9	Asc	Asc
CEMBA180226_1A	ACATTGGCTAGCGCTCTGCTGGTACCTAGAGT	31472	29851	29824	21024	32	0.319156	5.17634	13.0855	10	L4	L4
CEMBA180226_1A	ACATTGGCTAGCGCTCTGCTGGTACGTCTAAT	4797	4480	4473	3230	5	0.643376	9.38168	-32.4779	16	Mgc	Mgc
CEMBA180226_1A	ACATTGGCTAGCGCTCTGCTGGTATTCTAGCT	10437	9926	9915	7026	20	0.52408	-27.8121	16.5093	9	Asc	Asc
CEMBA180226_1A	ACATTGGCTAGCGCTCTGTCAGCTTATCCTCT	17279	16374	16360	12375	27	0.233797	5.36409	31.3768	6	L5.IT.a	L5.IT.a
CEMBA180226_1A	ACATTGGCTAGGCATGACAAGGATACTGCATA	15540	14740	14726	11086	54	0.283703	8.61984	7.83572	5	L23.b	L23.b
CEMBA180226_1A	ACATTGGCTAGGCATGACAAGGATATCTGAGT	12671	11962	11947	8899	222	0.322492	22.1222	-13.8808	1	L23.a	L23.a
CEMBA180226_1A	ACATTGGCTAGGCATGACAAGGATCCTAGAGT	3470	3247	3242	2397	12	0.486772	-2.85788	-33.2095	12	Sst	Sst.Cbln4
CEMBA180226_1A	ACATTGGCTAGGCATGACAAGGATTCTCTCCG	4927	4623	4621	4031	21	0.249091	8.58442	19.3165	6	L5.IT.a	L5.IT.a
CEMBA180226_1A	ACATTGGCTAGGCATGAGGCTGGTAAGGCTAT	3106	2894	2889	2166	5	0.577184	9.49625	-33.9265	16	Mgc	Mgc
CEMBA180226_1A	ACATTGGCTAGGCATGAGGCTGGTGCGTAAGA	4804	4434	4430	3431	31	0.429672	-20.9005	7.86458	9	Asc	Asc
CEMBA180226_1A	ACATTGGCTAGGCATGAGGCTGGTTTATGCGA	2574	2402	2401	1765	36	0.558709	-37.1486	1.08004	2	Other	Other
CEMBA180226_1A	ACATTGGCTAGGCATGCATTCAGTAAGGAGTA	23660	22395	22374	16986	48	0.228827	10.8435	29.5256	17	L5.IT.b	L5.IT.b
CEMBA180226_1A	ACATTGGCTAGGCATGCATTCAGTACTGCATA	2825	2597	2594	1984	24	0.539551	-35.217	0.750917	2	Other	Other
CEMBA180226_1A	ACATTGGCTAGGCATGCATTCAGTCCTAGAGT	12540	11462	11443	8667	31	0.288612	-12.4895	25.1314	18	CGE	Lamp5.Smad3
CEMBA180226_1A	ACATTGGCTAGGCATGCATTCAGTCGTCTAAT	3963	3696	3691	2792	19	0.280726	8.17442	19.2587	6	L5.IT.a	L5.IT.a
CEMBA180226_1A	ACATTGGCTAGGCATGGAACGCATCTCTCTAT	8105	7664	7659	5554	10	0.296543	23.2169	-4.50837	5	L23.b	L23.b
CEMBA180226_1A	ACATTGGCTAGGCATGGAACGCATTATCCTCT	4429	4123	4115	3176	11	0.359447	-6.65421	1.38821	3	Opc	Opc
CEMBA180226_1A	ACATTGGCTAGGCATGGAACGCATTCGACTAG	7892	7469	7456	5687	51	0.311107	1.50557	14.19	10	L4	L4
CEMBA180226_1A	ACATTGGCTAGGCATGGAACGCATTTATGCGA	3941	3675	3671	2745	7	0.308295	32.6019	-13.1507	1	L23.a	L23.a
CEMBA180226_1A	ACATTGGCTAGGCATGGAACGCATTTCTAGCT	3532	3275	3267	2394	23	0.435929	-7.62453	34.4003	18	CGE	Vip.Chat
CEMBA180226_1A	ACATTGGCTAGGCATGGGAAGACTAAGGAGTA	2556	2233	2230	1690	17	0.404416	-30.6376	1.33856	2	Other	Other
CEMBA180226_1A	ACATTGGCTAGGCATGGGAAGACTAAGGCTAT	3370	3106	3098	2344	108	0.300963	30.1783	-8.38815	1	L23.a	L23.a
CEMBA180226_1A	ACATTGGCTAGGCATGGGAAGACTCTAAGCCT	25503	24160	24141	17749	54	0.331212	0.733964	12.7334	10	L4	L4
CEMBA180226_1A	ACATTGGCTAGGCATGGGAAGACTTATCCTCT	8406	7909	7899	6071	24	0.285303	-4.32311	13.1635	10	L4	L4
CEMBA180226_1A	ACATTGGCTAGGCATGGGAAGACTTCTCTCCG	8159	7729	7714	6716	10	0.361235	16.9357	7.6919	5	L23.b	L23.b
CEMBA180226_1A	ACATTGGCTAGGCATGTGCTGGTACGTCTAAT	3637	3400	3394	2586	24	0.271801	19.904	-0.290968	5	L23.b	L23.b
CEMBA180226_1A	ACATTGGCTAGGCATGTGTCAGCTAAGGAGTA	7346	6950	6940	5306	26	0.267376	3.06492	14.7566	10	L4	L4
CEMBA180226_1A	ACATTGGCTAGGCATGTGTCAGCTACTGCATA	12155	11527	11515	8878	95	0.34244	14.1505	-2.2573	5	L23.b	L23.b
CEMBA180226_1A	ACATTGGCTAGGCATGTGTCAGCTCCTAGAGT	11295	10507	10490	8079	41	0.321071	-7.92883	-22.3717	13	Pv	Pv.Tac1
CEMBA180226_1A	ACATTGGCTATGCCATACAAGGATATAGCCTT	11616	11041	11025	9234	43	0.311477	12.4186	11.8011	10	L4	L4
CEMBA180226_1A	ACATTGGCTATGCCATACAAGGATTTCATCCA	2941	2626	2622	2179	19	0.289474	-30.615	2.56468	2	Other	Other
CEMBA180226_1A	ACATTGGCTATGCCATAGGCTGGTATAGCCTT	3128	2949	2944	2475	17	0.299568	16.3263	-1.39621	5	L23.b	L23.b
CEMBA180226_1A	ACATTGGCTATGCCATAGGCTGGTTAAGATCC	4326	4114	4109	3492	18	0.350784	0.0323296	28.5419	6	L5.IT.a	L5.IT.a
CEMBA180226_1A	ACATTGGCTATGCCATCATTCAGTAGGATAAC	2896	2608	2607	2203	41	0.491189	-16.2755	15.1521	9	Asc	Asc
CEMBA180226_1A	ACATTGGCTATGCCATGAACGCATGGTTAGAC	3179	2683	2670	2296	483	0.651042	-27.5195	13.7565	9	Asc	Asc
CEMBA180226_1A	ACATTGGCTATGCCATGAACGCATTGCCTTAC	7400	7058	7056	5953	25	0.404989	-11.8922	-19.4897	13	Pv	Pv.Tac1
CEMBA180226_1A	ACATTGGCTATGCCATGAACGCATTTCATCCA	2164	2033	2030	1700	31	0.414579	-10.8988	-25.3027	13	Pv	Pv.Tac1
CEMBA180226_1A	ACATTGGCTATGCCATGAACGCATTTGGAAGT	1667	1523	1520	1273	17	0.568926	-34.1894	0.685229	2	Other	Other
CEMBA180226_1A	ACATTGGCTATGCCATGGAAGACTATTCGTTG	4062	3775	3768	3125	23	0.458398	-1.38104	-25.8412	12	Sst	Sst.Cbln4
CEMBA180226_1A	ACATTGGCTATGCCATGGAAGACTGGATACTA	3589	3349	3346	2807	7	0.365963	-6.83456	31.7114	18	CGE	Vip.Gpc3
CEMBA180226_1A	ACATTGGCTATGCCATGGAAGACTTTACGACC	3779	3566	3560	3043	28	0.27302	28.8999	6.1414	19	L23.c	L23.c
CEMBA180226_1A	ACATTGGCTATGCCATGGAAGACTTTCATCCA	2468	2313	2311	1948	19	0.332999	-7.83167	-22.6095	13	Pv	Pv.Tac1
CEMBA180226_1A	ACATTGGCTATGCCATGGAAGACTTTGGAAGT	3158	2934	2931	2436	3	0.511173	-28.0588	10.3528	9	Asc	Asc
CEMBA180226_1A	ACATTGGCTATGCCATTGCTGGTACGAATTCC	8443	8001	7992	6694	12	0.299826	13.3149	-3.47248	5	L23.b	L23.b
CEMBA180226_1A	ACATTGGCTATGCCATTGTCAGCTTGCCTTAC	2163	2001	1999	1678	16	0.366492	-16.2171	7.08674	9	Asc	Asc
CEMBA180226_1A	ACATTGGCTATGCCATTGTCAGCTTTCATCCA	12979	12219	12206	10202	13	0.254223	19.4812	11.0162	5	L23.b	L23.b
CEMBA180226_1A	ACATTGGCTATGCCATTTCGGAAGAACGAACG	1911	1776	1771	1479	7	0.632626	8.85785	-34.6816	16	Mgc	Mgc
CEMBA180226_1A	ACATTGGCTATGCCATTTCGGAAGAAGAGATG	3777	3569	3564	2928	13	0.325297	21.0086	-11.4867	1	L23.a	L23.a
CEMBA180226_1A	ACATTGGCTATGGTCGACAAGGATAGGATAAC	3357	3144	3140	2660	8	0.387569	-10.9179	-20.5037	13	Pv	Pv.Tac1
CEMBA180226_1A	ACATTGGCTATGGTCGACAAGGATATAGCCTT	5702	5379	5373	4603	10	0.29708	25.9781	-0.0110034	19	L23.c	L23.c
CEMBA180226_1A	ACATTGGCTATGGTCGACAAGGATTCCGGTAA	2986	2780	2775	2338	27	0.24875	29.0905	-8.83135	1	L23.a	L23.a
CEMBA180226_1A	ACATTGGCTATGGTCGAGGCTGGTAAGAGATG	5519	5208	5207	4262	19	0.476332	-25.6128	17.6808	9	Asc	Asc
CEMBA180226_1A	ACATTGGCTATGGTCGAGGCTGGTTGCCTTAC	1535	1432	1428	1220	0	0.659794	13.648	-32.8276	16	Mgc	Mgc
CEMBA180226_1A	ACATTGGCTATGGTCGCATTCAGTAACGAACG	2125	1976	1974	1696	32	0.276941	31.5929	-12.9114	1	L23.a	L23.a
CEMBA180226_1A	ACATTGGCTATGGTCGCATTCAGTTAAGATCC	2033	1926	1925	1638	8	0.258314	29.6508	0.358183	19	L23.c	L23.c
CEMBA180226_1A	ACATTGGCTATGGTCGCATTCAGTTTCATCCA	2064	1875	1874	1545	9	0.370183	-16.0779	-5.63049	8	Ogc	Ogc
CEMBA180226_1A	ACATTGGCTATGGTCGCATTCAGTTTGGAAGT	5829	5464	5456	4628	84	0.248475	18.468	28.1337	17	L5.IT.b	L5.IT.b
CEMBA180226_1A	ACATTGGCTATGGTCGGAACGCATCGAATTCC	3185	2978	2973	2567	13	0.321578	20.2626	5.15702	19	L23.c	L23.c
CEMBA180226_1A	ACATTGGCTATGGTCGGAACGCATGAAGTATG	2563	2410	2406	2033	13	0.331566	-9.09725	34.7395	18	CGE	Vip.Crhr2
CEMBA180226_1A	ACATTGGCTATGGTCGGAACGCATGGTTAGAC	4578	4323	4320	3726	39	0.343252	-14.0706	30.7275	18	CGE	Lamp5.Ndnf
CEMBA180226_1A	ACATTGGCTATGGTCGGAACGCATTCCGGTAA	8697	6053	6035	5114	43	0.244215	27.1179	18.4134	17	L5.IT.b	L5.IT.b
CEMBA180226_1A	ACATTGGCTATGGTCGGAACGCATTTCATCCA	2116	1905	1903	1618	29	0.544418	-30.6999	-2.23468	2	Other	Other
CEMBA180226_1A	ACATTGGCTATGGTCGGGAAGACTAACGAACG	5480	5187	5183	4284	54	0.282318	27.9313	1.49441	19	L23.c	L23.c
CEMBA180226_1A	ACATTGGCTATGGTCGGGAAGACTAAGAGATG	7960	7607	7601	6261	66	0.285514	12.8984	5.87548	5	L23.b	L23.b
CEMBA180226_1A	ACATTGGCTATGGTCGGGAAGACTCGAATTCC	9941	9470	9459	7980	66	0.255012	-33.5748	-11.0051	11	L5.PT	L5.PT
CEMBA180226_1A	ACATTGGCTATGGTCGGGAAGACTGGTTAGAC	1801	1683	1678	1442	7	0.531629	-37.6342	2.53391	2	Other	Other
CEMBA180226_1A	ACATTGGCTATGGTCGTGCTGGTATTACGACC	4166	3932	3925	3323	10	0.285129	26.3819	9.40076	19	L23.c	L23.c
CEMBA180226_1A	ACATTGGCTATGGTCGTGTCAGCTAATGACGT	4328	4073	4069	3504	20	0.307863	27.9524	-13.7946	1	L23.a	L23.a
CEMBA180226_1A	ACATTGGCTATGGTCGTGTCAGCTAGGATAAC	12186	11532	11517	9674	58	0.284725	-0.907608	24.571	6	L5.IT.a	L5.IT.a
CEMBA180226_1A	ACATTGGCTATGGTCGTGTCAGCTTGCCTTAC	1541	1247	1241	1059	228	0.648956	10.1003	-19.9819	16	Mgc	Mgc
CEMBA180226_1A	ACATTGGCTATGGTCGTTCGGAAGGGTTAGAC	2452	2293	2291	1973	49	0.321958	29.6688	6.01538	19	L23.c	L23.c
CEMBA180226_1A	ACATTGGCTATGGTCGTTCGGAAGTAAGATCC	1970	1850	1847	1553	32	0.48995	-17.0388	19.4324	9	Asc	Asc
CEMBA180226_1A	ACATTGGCTCCTGAGCACAAGGATGTAAGGAG	2219	1963	1961	1508	7	0.417154	9.70433	-23.2338	16	Mgc	Mgc
CEMBA180226_1A	ACATTGGCTCCTGAGCAGGCTGGTTTATGCGA	2026	1884	1881	1385	5	0.598025	-23.2711	9.77375	9	Asc	Asc
CEMBA180226_1A	ACATTGGCTCCTGAGCAGGCTGGTTTCTAGCT	3299	3043	3041	2206	49	0.342605	32.1541	1.16284	19	L23.c	L23.c
CEMBA180226_1A	ACATTGGCTCCTGAGCCATTCAGTGTAAGGAG	1429	1338	1336	1032	8	0.589133	-21.1694	12.2437	9	Asc	Asc
CEMBA180226_1A	ACATTGGCTCCTGAGCGAACGCATAAGGCTAT	2978	2747	2738	2048	24	0.320701	-13.087	25.9219	18	CGE	Lamp5.Smad3
CEMBA180226_1A	ACATTGGCTCCTGAGCGAACGCATCTCTCTAT	5542	5189	5185	3783	34	0.274127	-4.88188	15.2916	6	L5.IT.a	L5.IT.a
CEMBA180226_1A	ACATTGGCTCCTGAGCGAACGCATTATCCTCT	1888	1743	1742	1316	5	0.483038	7.86206	-28.2559	16	Mgc	Mgc
CEMBA180226_1A	ACATTGGCTCCTGAGCGGAAGACTAAGGAGTA	5816	5417	5410	3970	13	0.459705	-15.374	11.0674	9	Asc	Asc
CEMBA180226_1A	ACATTGGCTCCTGAGCGGAAGACTCTAAGCCT	12451	11730	11715	8359	51	0.257146	30.0098	-6.8704	1	L23.a	L23.a
CEMBA180226_1A	ACATTGGCTCCTGAGCGGAAGACTTCGACTAG	4933	4605	4598	3496	35	0.544187	-36.5944	1.36844	2	Other	Other
CEMBA180226_1A	ACATTGGCTCCTGAGCGGAAGACTTTATGCGA	7743	7310	7306	5289	39	0.293793	19.4919	1.38761	5	L23.b	L23.b
CEMBA180226_1A	ACATTGGCTCCTGAGCTGCTGGTAACTGCATA	3052	2826	2821	2104	20	0.580167	24.1408	-32.24	15	End	End
CEMBA180226_1A	ACATTGGCTCCTGAGCTGCTGGTAATCTGAGT	17245	16305	16284	12096	182	0.25271	13.887	25.8	17	L5.IT.b	L5.IT.b
CEMBA180226_1A	ACATTGGCTCCTGAGCTGTCAGCTAAGGAGTA	4832	4395	4389	3390	246	0.296286	30.2859	-10.7026	1	L23.a	L23.a
CEMBA180226_1A	ACATTGGCTCCTGAGCTGTCAGCTGTAAGGAG	4223	3966	3961	2992	23	0.516781	-3.85986	-39.0133	15	End	End
CEMBA180226_1A	ACATTGGCTCCTGAGCTTCGGAAGCTCTCTAT	11825	11102	11091	7963	40	0.297701	2.08212	15.0494	10	L4	L4
CEMBA180226_1A	ACATTGGCTCCTGAGCTTCGGAAGTTATGCGA	3621	3408	3406	2442	4	0.425941	-8.37397	-17.6727	13	Pv	Pv.Tac1
CEMBA180226_1A	ACATTGGCTCGACGTCAGGCTGGTAAGGAGTA	4056	3859	3851	2735	19	0.623377	-30.604	-3.28656	2	Other	Other
CEMBA180226_1A	ACATTGGCTCGACGTCCATTCAGTGCGTAAGA	6277	5824	5816	4400	6	0.564324	-25.5653	6.25523	9	Asc	Asc
CEMBA180226_1A	ACATTGGCTCGACGTCCATTCAGTTCTCTCCG	12837	12117	12106	8890	55	0.339217	20.3693	-12.5948	1	L23.a	L23.a
CEMBA180226_1A	ACATTGGCTCGACGTCGAACGCATTCGACTAG	5242	4914	4907	3644	5	0.47512	-12.6993	9.18011	9	Asc	Asc
CEMBA180226_1A	ACATTGGCTCGACGTCGGAAGACTTCTCTCCG	1660	1544	1538	1098	25	0.612154	-16.4497	-12.4309	8	Ogc	Ogc
CEMBA180226_1A	ACATTGGCTCGACGTCTGCTGGTATATCCTCT	4794	4430	4428	3246	10	0.281737	18.2649	-3.51028	5	L23.b	L23.b
CEMBA180226_1A	ACATTGGCTCGACGTCTGCTGGTATCGACTAG	9718	9095	9083	6737	157	0.491587	-5.23551	-2.12695	3	Opc	Opc
CEMBA180226_1A	ACATTGGCTCGACGTCTGTCAGCTACTGCATA	5639	5246	5242	3771	26	0.607254	27.7924	-24.1645	4	Smc	Smc
CEMBA180226_1A	ACATTGGCTCGACGTCTGTCAGCTCTCTCTAT	30260	28433	28411	19809	58	0.241082	23.7988	-8.18517	1	L23.a	L23.a
CEMBA180226_1A	ACATTGGCTCGACGTCTGTCAGCTTCTCTCCG	21277	20090	20061	14866	71	0.300294	4.14595	24.8875	6	L5.IT.a	L5.IT.a
CEMBA180226_1A	ACATTGGCTCGACGTCTTCGGAAGCCTAGAGT	11472	10746	10733	7439	109	0.404278	-18.5498	28.9578	18	CGE	Lamp5.Smad3
CEMBA180226_1A	ACATTGGCTCGACGTCTTCGGAAGCTAAGCCT	3885	3651	3642	2556	19	0.287234	7.70913	5.92058	5	L23.b	L23.b
CEMBA180226_1A	ACATTGGCTCGACGTCTTCGGAAGGTAAGGAG	11847	11240	11225	8130	77	0.388836	-14.5297	30.3721	18	CGE	Lamp5.Ndnf
CEMBA180226_1A	ACATTGGCTCGACGTCTTCGGAAGTTATGCGA	1621	1392	1390	1016	61	0.573739	21.1874	-26.0699	4	Smc	Smc
CEMBA180226_1A	ACATTGGCTCTATCCGACAAGGATATAGCCTT	2323	2142	2140	1786	13	0.407772	-16.6458	3.93921	9	Asc	Asc
CEMBA180226_1A	ACATTGGCTCTATCCGACAAGGATGGTTAGAC	1792	1701	1701	1458	2	0.544186	-16.705	-16.4833	8	Ogc	Ogc
CEMBA180226_1A	ACATTGGCTCTATCCGAGGCTGGTTAAGATCC	8710	8328	8320	6958	18	0.281657	14.6018	-1.71372	5	L23.b	L23.b
CEMBA180226_1A	ACATTGGCTCTATCCGAGGCTGGTTGCCTTAC	4008	3840	3834	3224	21	0.461423	-13.9143	-25.0184	13	Pv	Pv.Tac1
CEMBA180226_1A	ACATTGGCTCTATCCGCATTCAGTAATGACGT	6174	5820	5815	4976	54	0.275226	-35.9802	-11.2256	11	L5.PT	L5.PT
CEMBA180226_1A	ACATTGGCTCTATCCGCATTCAGTAGGATAAC	1867	1708	1708	1415	6	0.529856	7.14386	-30.736	16	Mgc	Mgc
CEMBA180226_1A	ACATTGGCTCTATCCGCATTCAGTTTGGAAGT	4192	3995	3992	3360	18	0.426115	-13.5478	-22.5005	13	Pv	Pv.Tac1
CEMBA180226_1A	ACATTGGCTCTATCCGGAACGCATAGGATAAC	2257	2117	2115	1765	4	0.487265	-23.4957	2.25356	9	Asc	Asc
CEMBA180226_1A	ACATTGGCTCTATCCGGAACGCATCGAATTCC	4126	3921	3917	3272	11	0.308793	1.97176	4.07351	10	L4	L4
CEMBA180226_1A	ACATTGGCTCTATCCGGAACGCATGAAGTATG	3947	3695	3687	3127	14	0.276034	30.6243	3.56191	19	L23.c	L23.c
CEMBA180226_1A	ACATTGGCTCTATCCGGAACGCATTCCGGTAA	3809	3536	3531	2978	159	0.442358	-8.74985	35.6203	18	CGE	Vip.Chat
CEMBA180226_1A	ACATTGGCTCTATCCGGGAAGACTTCCGGTAA	9543	9117	9110	7723	48	0.277427	18.6033	-6.4473	5	L23.b	L23.b
CEMBA180226_1A	ACATTGGCTCTATCCGTGCTGGTAGGTTAGAC	3317	3117	3112	2675	36	0.429197	-8.98989	34.3471	18	CGE	Vip.Crhr2
CEMBA180226_1A	ACATTGGCTCTATCCGTGCTGGTATCCGGTAA	11611	11077	11067	9409	11	0.318653	4.90789	12.7585	10	L4	L4
CEMBA180226_1A	ACATTGGCTCTATCCGTGTCAGCTGGTTAGAC	2651	2468	2464	2127	7	0.472961	-15.6722	13.425	9	Asc	Asc
CEMBA180226_1A	ACATTGGCTGCAGCTAAGGCTGGTTTATGCGA	7830	7418	7412	5384	38	0.332305	19.0918	-2.04016	5	L23.b	L23.b
CEMBA180226_1A	ACATTGGCTGCAGCTACATTCAGTCGTCTAAT	19936	18876	18862	13493	45	0.320672	16.126	7.72252	5	L23.b	L23.b
CEMBA180226_1A	ACATTGGCTGCAGCTACATTCAGTCTCTCTAT	3618	3371	3365	2397	28	0.306846	6.21195	5.60815	5	L23.b	L23.b
CEMBA180226_1A	ACATTGGCTGCAGCTACATTCAGTGTAAGGAG	19688	18579	18561	13818	29	0.264673	23.0568	-9.95737	1	L23.a	L23.a
CEMBA180226_1A	ACATTGGCTGCAGCTACATTCAGTTCTCTCCG	5985	5623	5612	4210	12	0.513225	-25.8085	12.6554	9	Asc	Asc
CEMBA180226_1A	ACATTGGCTGCAGCTAGAACGCATTATCCTCT	9952	9393	9383	7007	59	0.320873	15.4509	-8.29111	1	L23.a	L23.a
CEMBA180226_1A	ACATTGGCTGCAGCTAGGAAGACTAAGGAGTA	9135	8695	8685	6265	22	0.525141	-24.4067	12.3541	9	Asc	Asc
CEMBA180226_1A	ACATTGGCTGCAGCTAGGAAGACTAAGGCTAT	10206	9470	9457	6857	98	0.583132	-29.1885	-2.53032	2	Other	Other
CEMBA180226_1A	ACATTGGCTGCAGCTAGGAAGACTCCTAGAGT	3710	3469	3464	2547	21	0.579371	-3.58784	-39.1531	15	End	End
CEMBA180226_1A	ACATTGGCTGCAGCTAGGAAGACTTTATGCGA	4899	4606	4599	3284	46	0.335517	-0.293983	10.4509	10	L4	L4
CEMBA180226_1A	ACATTGGCTGCAGCTATGCTGGTAAAGGAGTA	13239	12558	12550	9156	48	0.320992	24.6662	-13.3279	1	L23.a	L23.a
CEMBA180226_1A	ACATTGGCTGCAGCTATGCTGGTAAAGGCTAT	11588	11030	11012	8034	51	0.313037	14.5187	0.735259	5	L23.b	L23.b
CEMBA180226_1A	ACATTGGCTGCAGCTATGCTGGTACCTAGAGT	16106	15062	15044	10904	31	0.469747	-25.7746	13.5848	9	Asc	Asc
CEMBA180226_1A	ACATTGGCTGCAGCTATGCTGGTACTAAGCCT	17014	15795	15780	11122	65	0.4442	-10.5673	11.1388	9	Asc	Asc
CEMBA180226_1A	ACATTGGCTGCAGCTATGTCAGCTCGTCTAAT	25194	23665	23629	16947	116	0.260298	12.972	8.74346	18	CGE	Doublets
CEMBA180226_1A	ACATTGGCTGCAGCTATGTCAGCTCTAAGCCT	7658	7217	7206	5096	9	0.471637	-23.0257	5.44831	9	Asc	Asc
CEMBA180226_1A	ACATTGGCTGCAGCTATGTCAGCTTATCCTCT	11193	10620	10608	7934	26	0.264659	27.7691	-9.79546	1	L23.a	L23.a
CEMBA180226_1A	ACATTGGCTGCAGCTATTCGGAAGACTGCATA	5957	5661	5656	4206	36	0.270477	4.12607	20.2451	6	L5.IT.a	L5.IT.a
CEMBA180226_1A	ACATTGGCTGCAGCTATTCGGAAGATCTGAGT	7797	7223	7209	5311	126	0.332233	7.66875	5.7048	5	L23.b	L23.b
CEMBA180226_1A	ACATTGGCTGCAGCTATTCGGAAGTCTCTCCG	5955	5697	5695	4235	36	0.326384	-3.53263	14.0208	10	L4	L4
CEMBA180226_1A	ACATTGGCTGCAGCTATTCGGAAGTTATGCGA	2519	2281	2280	1652	5	0.475458	13.3778	-24.4065	16	Mgc	Mgc
CEMBA180226_1A	ACATTGGCTGCCAATTACAAGGATAACGAACG	1894	1642	1642	1397	189	0.547518	-32.4564	6.05887	2	Other	Other
CEMBA180226_1A	ACATTGGCTGCCAATTACAAGGATATAGCCTT	2485	2351	2349	1979	10	0.405605	-9.48507	-18.8939	13	Pv	Pv.Tac1
CEMBA180226_1A	ACATTGGCTGCCAATTACAAGGATGGTTAGAC	1289	1160	1159	1000	45	0.486355	-15.9466	6.05903	9	Asc	Asc
CEMBA180226_1A	ACATTGGCTGCCAATTCATTCAGTAACGAACG	18839	17826	17806	15064	68	0.287654	10.509	14.8146	5	L23.b	L23.b
CEMBA180226_1A	ACATTGGCTGCCAATTCATTCAGTAAGAGATG	3395	2563	2562	2133	19	0.446731	-13.1856	9.78296	9	Asc	Asc
CEMBA180226_1A	ACATTGGCTGCCAATTCATTCAGTAATGACGT	5179	4913	4911	4165	13	0.320141	1.01452	7.06586	10	L4	L4
CEMBA180226_1A	ACATTGGCTGCCAATTCATTCAGTATTCGTTG	7005	6611	6606	5522	16	0.278526	1.0431	23.0909	6	L5.IT.a	L5.IT.a
CEMBA180226_1A	ACATTGGCTGCCAATTCATTCAGTTTACGACC	7690	7298	7288	6126	17	0.299857	21.4317	-14.3582	1	L23.a	L23.a
CEMBA180226_1A	ACATTGGCTGCCAATTGAACGCATAACGAACG	1776	1640	1638	1389	2	0.202091	31.1656	-12.356	1	L23.a	L23.a
CEMBA180226_1A	ACATTGGCTGCCAATTGAACGCATAGGATAAC	4397	4142	4138	3511	26	0.391461	8.23191	21.2048	6	L5.IT.a	L5.IT.a
CEMBA180226_1A	ACATTGGCTGCCAATTGAACGCATCGAATTCC	4294	4033	4024	3455	24	0.269524	24.5141	-1.69625	19	L23.c	L23.c
CEMBA180226_1A	ACATTGGCTGCCAATTGAACGCATTGCCTTAC	1877	1764	1759	1483	26	0.413657	-10.0575	31.682	18	CGE	Vip.Mybpc1
CEMBA180226_1A	ACATTGGCTGCCAATTGGAAGACTAAGAGATG	4813	4459	4458	3584	38	0.571506	26.5926	-23.8606	4	Smc	Smc
CEMBA180226_1A	ACATTGGCTGCCAATTGGAAGACTAATGACGT	4703	4430	4425	3743	21	0.328731	11.1816	20.6186	17	L5.IT.b	L5.IT.b
CEMBA180226_1A	ACATTGGCTGCCAATTGGAAGACTGGTTAGAC	5010	4663	4658	3977	122	0.32262	16.2956	-10.2734	1	L23.a	L23.a
CEMBA180226_1A	ACATTGGCTGCCAATTGGAAGACTTTACGACC	3632	3201	3199	2694	14	0.295438	-30.0149	2.85603	2	Other	Other
CEMBA180226_1A	ACATTGGCTGCCAATTTGCTGGTAATTCGTTG	13400	12717	12708	10533	41	0.338502	21.6501	7.61659	19	L23.c	L23.c
CEMBA180226_1A	ACATTGGCTGCCAATTTGCTGGTAGGATACTA	4960	4736	4730	3918	8	0.597219	-34.8374	3.78487	2	Other	Other
CEMBA180226_1A	ACATTGGCTGCCAATTTGCTGGTAGGTTAGAC	4763	4531	4525	3891	5	0.320542	5.15525	10.535	10	L4	L4
CEMBA180226_1A	ACATTGGCTGCCAATTTGCTGGTATTCATCCA	2908	2682	2680	2214	22	0.570671	23.9178	-32.2745	15	End	End
CEMBA180226_1A	ACATTGGCTGCCAATTTGTCAGCTATTCGTTG	9480	9042	9035	7537	24	0.322822	23.0489	-6.49294	1	L23.a	L23.a
CEMBA180226_1A	ACATTGGCTTAGCCTCACAAGGATATAGCCTT	6408	5954	5947	4876	2	0.441954	-19.1503	16.1616	9	Asc	Asc
CEMBA180226_1A	ACATTGGCTTAGCCTCACAAGGATCGAATTCC	1871	1707	1700	1431	57	0.366827	-14.3288	-35.9386	14	NP	NP
CEMBA180226_1A	ACATTGGCTTAGCCTCAGGCTGGTATAGCCTT	4509	4070	4064	3367	253	0.545508	-21.618	17.4622	9	Asc	Asc
CEMBA180226_1A	ACATTGGCTTAGCCTCAGGCTGGTTTCATCCA	1770	1656	1652	1373	42	0.38331	-1.32675	-33.7307	12	Sst	Sst.Igfbp6
CEMBA180226_1A	ACATTGGCTTAGCCTCCATTCAGTAAGAGATG	2267	2151	2150	1777	5	0.52279	-27.9667	9.36486	9	Asc	Asc
CEMBA180226_1A	ACATTGGCTTAGCCTCCATTCAGTTGCCTTAC	2332	2054	2052	1697	13	0.539481	23.384	-22.9825	4	Smc	Smc
CEMBA180226_1A	ACATTGGCTTAGCCTCCATTCAGTTTGGAAGT	4584	4326	4320	3672	44	0.28	10.4329	-0.294604	5	L23.b	L23.b
CEMBA180226_1A	ACATTGGCTTAGCCTCGAACGCATAGGATAAC	12456	11826	11817	9831	37	0.221935	9.70538	29.8445	6	L5.IT.a	L5.IT.a
CEMBA180226_1A	ACATTGGCTTAGCCTCGGAAGACTAACGAACG	14476	13789	13774	11455	48	0.266371	5.61941	31.8227	6	L5.IT.a	L5.IT.a
CEMBA180226_1A	ACATTGGCTTAGCCTCGGAAGACTAGGATAAC	5588	5263	5255	4350	16	0.509388	-6.56973	36.6649	18	CGE	Vip.Chat
CEMBA180226_1A	ACATTGGCTTAGCCTCGGAAGACTGAAGTATG	4370	4134	4128	3460	26	0.376901	-17.4586	28.0062	18	CGE	Lamp5.Smad3
CEMBA180226_1A	ACATTGGCTTAGCCTCTGCTGGTAATAGCCTT	7650	7258	7247	6051	55	0.329308	23.3561	5.09213	19	L23.c	L23.c
CEMBA180226_1A	ACATTGGCTTAGCCTCTGCTGGTAATTCGTTG	3236	3049	3042	2496	15	0.556947	-37.4635	3.42486	2	Other	Other
CEMBA180226_1A	ACATTGGCTTAGCCTCTGCTGGTACGAATTCC	5465	5132	5125	4302	6	0.241481	23.8639	-9.69535	1	L23.a	L23.a
CEMBA180226_1A	ACATTGGCTTAGCCTCTGCTGGTATCCGGTAA	3992	3499	3490	2935	421	0.303	11.3766	6.19281	5	L23.b	L23.b
CEMBA180226_1A	ACATTGGCTTAGCCTCTGCTGGTATGCCTTAC	3260	3034	3029	2575	57	0.365835	-8.31478	-18.0426	13	Pv	Pv.Tac1
CEMBA180226_1A	ACATTGGCTTAGCCTCTGTCAGCTGAAGTATG	1534	1396	1390	1174	18	0.42571	23.328	-22.8375	4	Smc	Smc
CEMBA180226_1A	ACATTGGCTTAGCCTCTTCGGAAGAAGAGATG	7040	6684	6680	5494	22	0.32725	21.8278	6.51416	5	L23.b	L23.b
CEMBA180226_1A	ACATTGGCTTAGCCTCTTCGGAAGATAGCCTT	3350	3168	3163	2650	9	0.323497	13.5998	0.0280205	5	L23.b	L23.b
CEMBA180226_1A	ACATTGGCTTCCATCCAGGCTGGTGGTTAGAC	2606	2388	2383	2045	60	0.27897	31.4101	-15.4661	1	L23.a	L23.a
CEMBA180226_1A	ACATTGGCTTCCATCCAGGCTGGTTTACGACC	1525	1413	1412	1163	14	0.264262	31.0089	-2.60492	5	L23.b	L23.b
CEMBA180226_1A	ACATTGGCTTCCATCCAGGCTGGTTTGGAAGT	5255	4808	4798	4088	45	0.371758	-30.6377	2.87512	2	Other	Other
CEMBA180226_1A	ACATTGGCTTCCATCCCATTCAGTATAGCCTT	1456	1336	1332	1111	16	0.41652	-15.7619	30.3648	18	CGE	Lamp5.Smad3
CEMBA180226_1A	ACATTGGCTTCCATCCCATTCAGTATTCGTTG	3192	2996	2990	2483	15	0.289701	11.5885	1.08702	5	L23.b	L23.b
CEMBA180226_1A	ACATTGGCTTCCATCCCATTCAGTCGAATTCC	3105	2968	2964	2427	12	0.5288	-23.3147	7.96425	9	Asc	Asc
CEMBA180226_1A	ACATTGGCTTCCATCCGAACGCATTAAGATCC	6885	6537	6532	5414	34	0.306156	26.8067	7.55418	19	L23.c	L23.c
CEMBA180226_1A	ACATTGGCTTCCATCCGGAAGACTAACGAACG	2508	2309	2305	1891	31	0.470771	-18.6699	4.55243	9	Asc	Asc
CEMBA180226_1A	ACATTGGCTTCCATCCGGAAGACTAAGAGATG	4196	3971	3966	3209	10	0.515235	-6.14708	7.06038	3	Opc	Opc
CEMBA180226_1A	ACATTGGCTTCCATCCTGCTGGTAAGGATAAC	2364	2216	2212	1847	11	0.543386	-18.7647	16.0441	9	Asc	Asc
CEMBA180226_1A	ACATTGGCTTCCATCCTGCTGGTACGAATTCC	10459	9879	9865	8130	17	0.287801	14.4528	-0.152886	5	L23.b	L23.b
CEMBA180226_1A	ACATTGGCTTCCATCCTGCTGGTATAAGATCC	2809	2646	2644	2222	34	0.513239	-1.57023	-39.8847	15	End	End
CEMBA180226_1A	ACATTGGCTTCCATCCTGCTGGTATTGGAAGT	5142	4858	4853	4080	12	0.579401	-4.85016	6.26759	3	Opc	Opc
CEMBA180226_1A	ACATTGGCTTCCATCCTGTCAGCTAACGAACG	7248	6902	6897	5725	27	0.325248	21.9054	4.61712	19	L23.c	L23.c
CEMBA180226_1A	ACATTGGCTTCCATCCTGTCAGCTTCCGGTAA	3138	2930	2927	2493	9	0.51623	-24.8465	10.8469	9	Asc	Asc
CEMBA180226_1A	ACATTGGCTTCCATCCTTCGGAAGAATGACGT	2568	2431	2429	2006	26	0.27056	27.4941	-7.9729	1	L23.a	L23.a
CEMBA180226_1A	ACATTGGCTTCCATCCTTCGGAAGATAGCCTT	2147	2003	2001	1670	6	0.271612	2.56936	28.501	6	L5.IT.a	L5.IT.a
CEMBA180226_1A	ACATTGGCTTCCATCCTTCGGAAGATTCGTTG	4941	4638	4635	3844	45	0.301704	-3.40712	12.3007	10	L4	L4
CEMBA180226_1A	AGACGGAGAACCAGGTACAAGGATATTCGTTG	9100	8475	8468	7076	55	0.2196	29.6654	0.0797389	5	L23.b	L23.b
CEMBA180226_1A	AGACGGAGAACCAGGTACAAGGATCGAATTCC	4027	3034	3020	2557	924	0.605677	22.0564	-33.153	15	End	End
CEMBA180226_1A	AGACGGAGAACCAGGTACAAGGATTGCCTTAC	6134	5792	5779	4889	29	0.455361	-14.6014	-35.0311	14	NP	NP
CEMBA180226_1A	AGACGGAGAACCAGGTAGGCTGGTAAGAGATG	5216	4886	4884	4021	20	0.450895	-18.8187	28.8092	18	CGE	Lamp5.Smad3
CEMBA180226_1A	AGACGGAGAACCAGGTCATTCAGTATTCGTTG	8463	7939	7935	6717	30	0.239181	3.75998	24.928	6	L5.IT.a	L5.IT.a
CEMBA180226_1A	AGACGGAGAACCAGGTCATTCAGTTTACGACC	3026	2833	2830	2412	0	0.613139	-18.9306	-17.4095	8	Ogc	Ogc
CEMBA180226_1A	AGACGGAGAACCAGGTTGCTGGTAGGTTAGAC	5993	5687	5677	4896	30	0.278332	21.6471	-7.71182	1	L23.a	L23.a
CEMBA180226_1A	AGACGGAGAACCAGGTTGCTGGTATTACGACC	1315	1249	1245	1066	5	0.594694	-25.9449	-9.84958	8	Ogc	Ogc
CEMBA180226_1A	AGACGGAGAACCAGGTTGTCAGCTATTCGTTG	3892	3599	3597	2978	25	0.525435	-18.1309	15.3556	9	Asc	Asc
CEMBA180226_1A	AGACGGAGAAGAGGCAACAAGGATCGTCTAAT	4560	4258	4254	3134	35	0.266978	27.9889	-4.0718	1	L23.a	L23.a
CEMBA180226_1A	AGACGGAGAAGAGGCAACAAGGATGTAAGGAG	3044	2913	2908	2112	18	0.561168	-20.5498	6.44431	9	Asc	Asc
CEMBA180226_1A	AGACGGAGAAGAGGCACATTCAGTAAGGAGTA	8650	8184	8167	6121	31	0.334184	5.40109	10.7628	10	L4	L4
CEMBA180226_1A	AGACGGAGAAGAGGCACATTCAGTCGTCTAAT	8444	7952	7940	5926	11	0.25907	5.27947	18.38	6	L5.IT.a	L5.IT.a
CEMBA180226_1A	AGACGGAGAAGAGGCACATTCAGTCTCTCTAT	3512	2910	2903	2105	269	0.5	24.0206	-22.485	4	Smc	Smc
CEMBA180226_1A	AGACGGAGAAGAGGCACATTCAGTTTCTAGCT	10321	9724	9708	7080	48	0.272777	10.6219	30.3977	17	L5.IT.b	L5.IT.b
CEMBA180226_1A	AGACGGAGAAGAGGCAGAACGCATCCTAGAGT	30350	28650	28629	21098	72	0.25119	11.2189	15.5502	6	L5.IT.a	L5.IT.a
CEMBA180226_1A	AGACGGAGAAGAGGCAGAACGCATTCTCTCCG	2659	2409	2402	1810	9	0.566865	11.0975	-33.402	16	Mgc	Mgc
CEMBA180226_1A	AGACGGAGAAGAGGCAGAACGCATTTCTAGCT	1868	1741	1735	1261	12	0.585648	-24.0579	-13.679	8	Ogc	Ogc
CEMBA180226_1A	AGACGGAGAAGAGGCAGGAAGACTAAGGAGTA	3146	2837	2835	2096	40	0.442791	-31.8104	-1.20737	2	Other	Other
CEMBA180226_1A	AGACGGAGAAGAGGCAGGAAGACTATCTGAGT	6591	6148	6139	4548	46	0.497854	-21.0811	13.2615	9	Asc	Asc
CEMBA180226_1A	AGACGGAGAAGAGGCAGGAAGACTTATCCTCT	12800	11952	11940	9006	52	0.472243	-25.8332	13.5027	9	Asc	Asc
CEMBA180226_1A	AGACGGAGAAGAGGCATGCTGGTAAAGGCTAT	2901	2677	2672	1957	5	0.535536	12.4617	-32.2289	16	Mgc	Mgc
CEMBA180226_1A	AGACGGAGAAGAGGCATGCTGGTAATCTGAGT	3084	2861	2858	2084	5	0.633645	12.0081	-32.977	16	Mgc	Mgc
CEMBA180226_1A	AGACGGAGAAGAGGCATGTCAGCTCTAAGCCT	10378	9698	9682	7101	19	0.279398	13.1626	-7.68495	5	L23.b	L23.b
CEMBA180226_1A	AGACGGAGAAGAGGCATTCGGAAGAAGGAGTA	7217	6720	6714	4964	92	0.291757	-3.47802	12.6747	10	L4	L4
CEMBA180226_1A	AGACGGAGAAGCAACGACAAGGATAAGAGATG	2244	2011	2009	1650	33	0.395487	-16.3635	8.01675	9	Asc	Asc
CEMBA180226_1A	AGACGGAGAAGCAACGACAAGGATAGGATAAC	1889	1756	1753	1491	14	0.535387	-16.5385	4.63888	9	Asc	Asc
CEMBA180226_1A	AGACGGAGAAGCAACGACAAGGATATAGCCTT	2227	2066	2062	1765	46	0.419105	-4.76033	-21.2281	13	Pv	Pv.Tac1
CEMBA180226_1A	AGACGGAGAAGCAACGCATTCAGTGGATACTA	1727	1544	1544	1278	13	0.35254	-14.2521	-6.21038	8	Ogc	Ogc
CEMBA180226_1A	AGACGGAGAAGCAACGCATTCAGTTGCCTTAC	4454	4206	4199	3574	11	0.270668	16.8628	-2.49863	5	L23.b	L23.b
CEMBA180226_1A	AGACGGAGAAGCAACGGAACGCATAACGAACG	10961	10410	10398	8735	17	0.288588	24.0596	7.04472	19	L23.c	L23.c
CEMBA180226_1A	AGACGGAGAAGCAACGGAACGCATAGGATAAC	3320	3103	3095	2608	4	0.525607	-23.2925	12.3709	9	Asc	Asc
CEMBA180226_1A	AGACGGAGAAGCAACGGAACGCATTCCGGTAA	7916	7502	7494	6409	15	0.279598	23.5797	-15.0204	1	L23.a	L23.a
CEMBA180226_1A	AGACGGAGAAGCAACGGGAAGACTGGATACTA	2767	2588	2586	2158	13	0.514713	-28.9649	13.9887	9	Asc	Asc
CEMBA180226_1A	AGACGGAGAAGCAACGGGAAGACTTTACGACC	5596	5277	5271	4443	25	0.305653	22.1819	-6.67185	1	L23.a	L23.a
CEMBA180226_1A	AGACGGAGAAGCAACGTGCTGGTAAACGAACG	1697	1601	1592	1339	5	0.277415	9.35386	-6.49854	1	L23.a	L23.a
CEMBA180226_1A	AGACGGAGAAGCAACGTGCTGGTAAAGAGATG	3435	3138	3130	2595	17	0.618762	27.5504	-23.5452	4	Smc	Smc
CEMBA180226_1A	AGACGGAGAAGCAACGTGCTGGTAGGTTAGAC	1463	1363	1361	1167	20	0.502099	-12.7704	17.4767	9	Asc	Asc
CEMBA180226_1A	AGACGGAGAAGCAACGTGCTGGTATTACGACC	5641	5362	5361	4542	19	0.272182	20.7958	4.12461	19	L23.c	L23.c
CEMBA180226_1A	AGACGGAGAAGCAACGTGCTGGTATTGGAAGT	8499	7959	7944	6706	102	0.313183	6.71111	3.38787	5	L23.b	L23.b
CEMBA180226_1A	AGACGGAGAAGCAACGTGTCAGCTAACGAACG	7804	7387	7382	6240	58	0.252193	-0.071172	25.8611	6	L5.IT.a	L5.IT.a
CEMBA180226_1A	AGACGGAGAAGCAACGTGTCAGCTATTCGTTG	1840	1705	1703	1437	15	0.496928	-19.6718	13.5477	9	Asc	Asc
CEMBA180226_1A	AGACGGAGAAGCAACGTGTCAGCTGGATACTA	12463	11769	11756	9895	34	0.295407	16.8371	-5.98716	5	L23.b	L23.b
CEMBA180226_1A	AGACGGAGAAGCAACGTGTCAGCTTTCATCCA	2032	1874	1874	1587	7	0.488615	-23.4979	13.5088	9	Asc	Asc
CEMBA180226_1A	AGACGGAGAAGCAACGTTCGGAAGATTCGTTG	1888	1768	1766	1501	20	0.264495	25.0127	0.263641	19	L23.c	L23.c
CEMBA180226_1A	AGACGGAGACGAATCTAGGCTGGTGAAGTATG	1636	1547	1545	1290	5	0.600455	8.95855	-33.6629	16	Mgc	Mgc
CEMBA180226_1A	AGACGGAGACGAATCTCATTCAGTAACGAACG	9880	9394	9389	7878	42	0.255319	25.9408	-0.150344	19	L23.c	L23.c
CEMBA180226_1A	AGACGGAGACGAATCTCATTCAGTATAGCCTT	10443	9888	9874	8211	32	0.30669	-1.74419	24.9075	6	L5.IT.a	L5.IT.a
CEMBA180226_1A	AGACGGAGACGAATCTCATTCAGTTCCGGTAA	5568	5221	5220	4459	24	0.277729	27.6925	-4.32584	1	L23.a	L23.a
CEMBA180226_1A	AGACGGAGACGAATCTGAACGCATGAAGTATG	3679	3319	3316	2779	14	0.433498	-4.30969	-38.8351	15	End	End
CEMBA180226_1A	AGACGGAGACGAATCTGGAAGACTGGATACTA	5429	5189	5179	4334	11	0.531454	-26.6803	18.4147	9	Asc	Asc
CEMBA180226_1A	AGACGGAGACGAATCTTGTCAGCTCGAATTCC	1699	1574	1571	1310	6	0.549442	-17.7573	-11.4926	8	Ogc	Ogc
CEMBA180226_1A	AGACGGAGACGTTCGAACAAGGATAATGACGT	3141	2973	2970	2492	7	0.527244	-36.3629	4.27345	2	Other	Other
CEMBA180226_1A	AGACGGAGACGTTCGAACAAGGATATAGCCTT	3236	3036	3030	2489	18	0.281761	19.9939	4.14901	19	L23.c	L23.c
CEMBA180226_1A	AGACGGAGACGTTCGAACAAGGATCGAATTCC	5576	5040	5035	4211	62	0.294907	9.17783	15.965	10	L4	L4
CEMBA180226_1A	AGACGGAGACGTTCGAACAAGGATGGTTAGAC	3264	3090	3086	2657	44	0.472426	-0.585932	-27.8368	12	Sst	Sst.Chodl
CEMBA180226_1A	AGACGGAGACGTTCGAACAAGGATTTACGACC	4370	4139	4134	3460	30	0.281749	13.5661	4.7044	5	L23.b	L23.b
CEMBA180226_1A	AGACGGAGACGTTCGAAGGCTGGTTAAGATCC	2675	2530	2525	2147	20	0.405797	-18.2731	30.462	18	CGE	Lamp5.Smad3
CEMBA180226_1A	AGACGGAGACGTTCGAAGGCTGGTTCCGGTAA	15016	13632	13624	11477	35	0.231719	6.21108	21.4167	6	L5.IT.a	L5.IT.a
CEMBA180226_1A	AGACGGAGACGTTCGAAGGCTGGTTTGGAAGT	3112	2940	2932	2468	17	0.272227	28.1539	10.8091	19	L23.c	L23.c
CEMBA180226_1A	AGACGGAGACGTTCGACATTCAGTAGGATAAC	2038	1886	1882	1585	2	0.489809	-18.0203	3.8486	9	Asc	Asc
CEMBA180226_1A	AGACGGAGACGTTCGACATTCAGTATAGCCTT	3674	3457	3453	2879	33	0.278983	3.30333	30.6368	6	L5.IT.a	L5.IT.a
CEMBA180226_1A	AGACGGAGACGTTCGACATTCAGTGGATACTA	3303	3108	3103	2631	15	0.286767	2.37739	25.8634	6	L5.IT.a	L5.IT.a
CEMBA180226_1A	AGACGGAGACGTTCGACATTCAGTGGTTAGAC	6975	6538	6528	5592	32	0.23474	22.2066	-10.0529	1	L23.a	L23.a
CEMBA180226_1A	AGACGGAGACGTTCGAGAACGCATAACGAACG	2326	2106	2099	1793	29	0.246196	30.8287	-8.82027	1	L23.a	L23.a
CEMBA180226_1A	AGACGGAGACGTTCGAGGAAGACTAAGAGATG	1696	1486	1486	1230	20	0.48019	8.66432	-25.4712	16	Mgc	Mgc
CEMBA180226_1A	AGACGGAGACGTTCGAGGAAGACTATTCGTTG	3530	3341	3336	2787	21	0.227782	29.8096	1.59742	19	L23.c	L23.c
CEMBA180226_1A	AGACGGAGACGTTCGATGCTGGTAATAGCCTT	1525	1382	1381	1136	42	0.477292	-34.0959	5.39358	2	Other	Other
CEMBA180226_1A	AGACGGAGACGTTCGATGTCAGCTGGTTAGAC	6413	6087	6077	5183	32	0.388124	-0.522219	-32.808	12	Sst	Sst.Igfbp6
CEMBA180226_1A	AGACGGAGACGTTCGATTCGGAAGGAAGTATG	2974	2830	2819	2385	15	0.328163	23.2779	2.49618	19	L23.c	L23.c
CEMBA180226_1A	AGACGGAGACTCGCTAACAAGGATTATCCTCT	4088	3733	3727	2764	7	0.503531	8.95793	-28.6639	16	Mgc	Mgc
CEMBA180226_1A	AGACGGAGACTCGCTAACAAGGATTCGACTAG	6975	6418	6411	4830	8	0.226597	30.713	-7.05972	1	L23.a	L23.a
CEMBA180226_1A	AGACGGAGACTCGCTACATTCAGTGTAAGGAG	2870	2129	2125	1598	5	0.356882	14.1051	-18.7969	16	Mgc	Mgc
CEMBA180226_1A	AGACGGAGACTCGCTAGAACGCATCCTAGAGT	7137	6775	6765	4951	17	0.282112	29.7003	-12.7695	1	L23.a	L23.a
CEMBA180226_1A	AGACGGAGACTCGCTAGAACGCATCTAAGCCT	7259	6688	6672	4757	8	0.597282	-33.6411	5.91895	2	Other	Other
CEMBA180226_1A	AGACGGAGACTCGCTAGAACGCATTCGACTAG	12753	11880	11865	8755	56	0.256599	2.93523	18.2032	6	L5.IT.a	L5.IT.a
CEMBA180226_1A	AGACGGAGACTCGCTAGGAAGACTGCGTAAGA	6079	5683	5674	4229	18	0.447162	-12.0002	13.0367	9	Asc	Asc
CEMBA180226_1A	AGACGGAGACTCGCTAGGAAGACTTCTCTCCG	6166	5755	5746	4092	20	0.52864	-23.9813	18.8927	9	Asc	Asc
CEMBA180226_1A	AGACGGAGACTCGCTATGCTGGTAGTAAGGAG	10306	9840	9827	7269	38	0.341904	24.3267	8.12463	19	L23.c	L23.c
CEMBA180226_1A	AGACGGAGACTCGCTATGTCAGCTACTGCATA	14801	13723	13710	10076	15	0.523228	-27.5528	-1.49299	4	Smc	Smc
CEMBA180226_1A	AGACGGAGACTCGCTATGTCAGCTGCGTAAGA	4565	4259	4254	3219	4	0.499245	-30.7219	-0.292077	2	Other	Other
CEMBA180226_1A	AGACGGAGACTCGCTATGTCAGCTTCGACTAG	18194	17116	17097	12635	99	0.486636	-8.61681	26.9463	18	CGE	Doublets
CEMBA180226_1A	AGACGGAGACTCGCTATGTCAGCTTCTCTCCG	9081	8505	8486	6211	36	0.295856	-2.86378	12.8688	10	L4	L4
CEMBA180226_1A	AGACGGAGACTCGCTATTCGGAAGAAGGCTAT	12199	11412	11400	8293	110	0.310373	17.5394	-5.72019	5	L23.b	L23.b
CEMBA180226_1A	AGACGGAGACTCGCTATTCGGAAGCCTAGAGT	5071	4831	4825	3431	7	0.292815	13.5823	6.2836	5	L23.b	L23.b
CEMBA180226_1A	AGACGGAGACTCGCTATTCGGAAGGTAAGGAG	2796	2618	2612	1949	17	0.48137	-7.8491	5.02522	3	Opc	Opc
CEMBA180226_1A	AGACGGAGACTGAGCGACAAGGATAAGGAGTA	6675	6326	6317	4632	51	0.323591	24.5837	-6.35686	1	L23.a	L23.a
CEMBA180226_1A	AGACGGAGACTGAGCGACAAGGATAAGGCTAT	3314	3076	3075	2281	41	0.572961	27.5769	-24.7505	4	Smc	Smc
CEMBA180226_1A	AGACGGAGACTGAGCGACAAGGATACTGCATA	6847	6462	6456	4816	43	0.270674	29.2846	-15.8685	1	L23.a	L23.a
CEMBA180226_1A	AGACGGAGACTGAGCGACAAGGATATCTGAGT	1847	1645	1641	1213	5	0.416333	13.3478	-25.4541	16	Mgc	Mgc
CEMBA180226_1A	AGACGGAGACTGAGCGACAAGGATCGTCTAAT	5289	4933	4926	3636	43	0.334137	26.742	-3.69572	5	L23.b	L23.b
CEMBA180226_1A	AGACGGAGACTGAGCGCATTCAGTATCTGAGT	22054	20989	20972	15464	53	0.306228	24.4508	21.9814	17	L5.IT.b	L5.IT.b
CEMBA180226_1A	AGACGGAGACTGAGCGCATTCAGTCCTAGAGT	12107	11387	11369	8541	52	0.256951	9.94495	29.9219	17	L5.IT.b	L5.IT.b
CEMBA180226_1A	AGACGGAGACTGAGCGCATTCAGTCTCTCTAT	3396	3074	3071	2228	40	0.565523	-33.838	4.53875	2	Other	Other
CEMBA180226_1A	AGACGGAGACTGAGCGGAACGCATCTCTCTAT	17966	16956	16932	12201	46	0.280559	14.603	7.92109	5	L23.b	L23.b
CEMBA180226_1A	AGACGGAGACTGAGCGGAACGCATGCGTAAGA	16480	15708	15695	11959	63	0.288173	-1.56878	29.8346	6	L5.IT.a	L5.IT.a
CEMBA180226_1A	AGACGGAGACTGAGCGGGAAGACTTTCTAGCT	2027	1851	1848	1339	11	0.412491	-35.4573	4.41427	2	Other	Other
CEMBA180226_1A	AGACGGAGACTGAGCGTGCTGGTAAAGGCTAT	4178	3747	3742	2810	23	0.238941	29.5661	2.10821	19	L23.c	L23.c
CEMBA180226_1A	AGACGGAGACTGAGCGTGCTGGTAACTGCATA	6030	5643	5640	4240	42	0.467541	-3.52462	-30.9451	12	Sst	Sst.Cbln4
CEMBA180226_1A	AGACGGAGACTGAGCGTGCTGGTAATCTGAGT	3242	3038	3035	2217	25	0.510105	-19.265	12.2257	9	Asc	Asc
CEMBA180226_1A	AGACGGAGACTGAGCGTGCTGGTACTAAGCCT	15747	14670	14650	10625	68	0.322835	13.8808	-4.89277	5	L23.b	L23.b
CEMBA180226_1A	AGACGGAGACTGAGCGTTCGGAAGCCTAGAGT	5522	5265	5258	3821	18	0.306299	4.19134	14.0954	10	L4	L4
CEMBA180226_1A	AGACGGAGAGGCAGAAACAAGGATTATCCTCT	2623	2378	2376	1914	4	0.427695	-4.22344	0.386096	3	Opc	Opc
CEMBA180226_1A	AGACGGAGAGGCAGAAACAAGGATTTATGCGA	9170	8635	8628	6324	64	0.393187	-18.7076	-31.8302	14	NP	NP
CEMBA180226_1A	AGACGGAGAGGCAGAACATTCAGTAAGGCTAT	3169	2889	2885	2134	13	0.447741	-4.91817	-38.5443	15	End	End
CEMBA180226_1A	AGACGGAGAGGCAGAACATTCAGTCCTAGAGT	11265	10402	10387	7735	129	0.34488	7.79704	5.99215	5	L23.b	L23.b
CEMBA180226_1A	AGACGGAGAGGCAGAACATTCAGTGCGTAAGA	5521	5236	5230	4058	17	0.441771	-10.0502	29.8231	18	CGE	Vip.Mybpc1
CEMBA180226_1A	AGACGGAGAGGCAGAACATTCAGTTATCCTCT	5246	4835	4826	3978	56	0.346088	13.6634	2.48989	5	L23.b	L23.b
CEMBA180226_1A	AGACGGAGAGGCAGAAGAACGCATACTGCATA	2125	1703	1700	1260	332	0.623418	9.81671	-22.1393	16	Mgc	Mgc
CEMBA180226_1A	AGACGGAGAGGCAGAAGAACGCATCTCTCTAT	4006	3695	3685	2652	3	0.497432	-5.23471	3.1412	3	Opc	Opc
CEMBA180226_1A	AGACGGAGAGGCAGAAGGAAGACTAAGGCTAT	3542	3221	3214	2317	12	0.420721	-8.34359	-0.484098	3	Opc	Opc
CEMBA180226_1A	AGACGGAGAGGCAGAAGGAAGACTCTCTCTAT	4729	4423	4414	3177	28	0.418305	-9.81021	-26.1808	13	Pv	Pv.Tac1
CEMBA180226_1A	AGACGGAGAGGCAGAAGGAAGACTTCGACTAG	3427	3141	3135	2432	6	0.434137	-20.8626	-8.48363	8	Ogc	Ogc
CEMBA180226_1A	AGACGGAGAGGCAGAATGCTGGTAACTGCATA	17182	16172	16153	12195	310	0.346693	22.0161	7.22854	19	L23.c	L23.c
CEMBA180226_1A	AGACGGAGAGGCAGAATGCTGGTATATCCTCT	13052	11960	11939	9708	3	0.33615	5.02981	12.9085	10	L4	L4
CEMBA180226_1A	AGACGGAGAGGCAGAATGTCAGCTCTCTCTAT	3239	2976	2974	2197	11	0.53286	-19.8318	-13.533	8	Ogc	Ogc
CEMBA180226_1A	AGACGGAGAGGCAGAATGTCAGCTGCGTAAGA	20091	16325	16304	12736	130	0.209081	1.51307	-25.4222	12	Sst	Lamp5.Smad3
CEMBA180226_1A	AGACGGAGAGGCAGAATTCGGAAGCTAAGCCT	1859	1738	1736	1263	6	0.533385	-23.4517	-5.60487	8	Ogc	Ogc
CEMBA180226_1A	AGACGGAGATAAGTCGACAAGGATTAAGATCC	6939	6598	6585	5650	30	0.262306	26.8922	4.43055	19	L23.c	L23.c
CEMBA180226_1A	AGACGGAGATAAGTCGAGGCTGGTAAGAGATG	2560	2375	2369	1980	10	0.530723	-5.27764	4.3736	3	Opc	Opc
CEMBA180226_1A	AGACGGAGATAAGTCGGAACGCATATTCGTTG	11674	11053	11042	9346	62	0.408821	18.8568	-4.55646	5	L23.b	L23.b
CEMBA180226_1A	AGACGGAGATAAGTCGGGAAGACTAATGACGT	6649	6317	6303	5344	1	0.391383	-18.2409	28.293	18	CGE	Lamp5.Smad3
CEMBA180226_1A	AGACGGAGATAAGTCGGGAAGACTGGATACTA	5393	5065	5061	4314	11	0.256802	7.35575	6.77829	5	L23.b	L23.b
CEMBA180226_1A	AGACGGAGATAAGTCGGGAAGACTTCCGGTAA	5227	4973	4969	4199	15	0.51876	-26.2195	14.7945	9	Asc	Asc
CEMBA180226_1A	AGACGGAGATAAGTCGTGCTGGTAAGGATAAC	5401	5137	5130	4332	11	0.255012	26.8358	-0.546448	19	L23.c	L23.c
CEMBA180226_1A	AGACGGAGATAAGTCGTGCTGGTAGAAGTATG	1418	1324	1320	1108	10	0.543459	-38.1767	4.50187	2	Other	Other
CEMBA180226_1A	AGACGGAGATAAGTCGTGCTGGTATAAGATCC	2084	1888	1882	1614	60	0.439348	-9.58552	-20.1421	13	Pv	Pv.Tac1
CEMBA180226_1A	AGACGGAGATAAGTCGTGCTGGTATTCATCCA	3597	3370	3362	2853	27	0.268887	30.9249	1.06142	19	L23.c	L23.c
CEMBA180226_1A	AGACGGAGATAAGTCGTTCGGAAGAATGACGT	7625	7278	7269	6165	23	0.276118	21.0423	-13.7743	1	L23.a	L23.a
CEMBA180226_1A	AGACGGAGATAAGTCGTTCGGAAGGGTTAGAC	4634	4409	4404	3823	41	0.251345	-37.23	-12.12	11	L5.PT	L5.PT
CEMBA180226_1A	AGACGGAGATAAGTCGTTCGGAAGTTCATCCA	2322	2132	2129	1764	16	0.584947	21.6202	-25.6265	4	Smc	Smc
CEMBA180226_1A	AGACGGAGATCTCAGGACAAGGATAAGGCTAT	21422	20197	20161	14859	117	0.305393	20.0819	5.77629	19	L23.c	L23.c
CEMBA180226_1A	AGACGGAGATCTCAGGACAAGGATCCTAGAGT	16341	15455	15443	11237	32	0.316372	19.7584	-7.66525	5	L23.b	L23.b
CEMBA180226_1A	AGACGGAGATCTCAGGACAAGGATCGTCTAAT	12488	11794	11776	8304	31	0.318144	3.00301	14.548	10	L4	L4
CEMBA180226_1A	AGACGGAGATCTCAGGACAAGGATGCGTAAGA	5516	5033	5031	3821	27	0.396178	-31.2938	3.792	2	Other	Other
CEMBA180226_1A	AGACGGAGATCTCAGGACAAGGATTCGACTAG	5170	4873	4866	3722	13	0.277068	27.5312	-5.16472	1	L23.a	L23.a
CEMBA180226_1A	AGACGGAGATCTCAGGACAAGGATTCTCTCCG	10795	10054	10038	7361	201	0.329134	29.1475	-11.0703	1	L23.a	L23.a
CEMBA180226_1A	AGACGGAGATCTCAGGCATTCAGTACTGCATA	9861	9292	9279	6975	138	0.278368	27.2798	-8.29314	1	L23.a	L23.a
CEMBA180226_1A	AGACGGAGATCTCAGGCATTCAGTCGTCTAAT	2545	2383	2379	1673	26	0.486819	-21.6951	0.726047	9	Asc	Asc
CEMBA180226_1A	AGACGGAGATCTCAGGCATTCAGTGTAAGGAG	3870	3588	3585	2724	23	0.449301	-17.0473	10.9752	9	Asc	Asc
CEMBA180226_1A	AGACGGAGATCTCAGGGAACGCATAAGGAGTA	23961	22746	22725	16384	24	0.300161	1.48438	16.9838	10	L4	L4
CEMBA180226_1A	AGACGGAGATCTCAGGGAACGCATCCTAGAGT	4011	3757	3752	2678	26	0.308421	13.1554	-7.80038	1	L23.a	L23.a
CEMBA180226_1A	AGACGGAGATCTCAGGGAACGCATCTCTCTAT	1746	1617	1614	1165	8	0.613445	-17.7285	20.6822	9	Asc	Asc
CEMBA180226_1A	AGACGGAGATCTCAGGGAACGCATGTAAGGAG	8538	8092	8081	6051	23	0.29425	6.41146	1.48678	5	L23.b	L23.b
CEMBA180226_1A	AGACGGAGATCTCAGGGGAAGACTAAGGCTAT	7831	7388	7376	5331	31	0.514568	-21.7486	16.4296	9	Asc	Asc
CEMBA180226_1A	AGACGGAGATCTCAGGGGAAGACTCCTAGAGT	4138	3883	3874	2868	37	0.25689	29.7791	-6.65064	1	L23.a	L23.a
CEMBA180226_1A	AGACGGAGATCTCAGGGGAAGACTCGTCTAAT	16644	15751	15730	11048	114	0.304436	-3.39903	17.4382	6	L5.IT.a	L5.IT.a
CEMBA180226_1A	AGACGGAGATCTCAGGTGCTGGTACTCTCTAT	10834	10324	10308	7222	22	0.542981	-27.1574	15.082	9	Asc	Asc
CEMBA180226_1A	AGACGGAGATCTCAGGTGCTGGTAGCGTAAGA	2057	1910	1902	1451	12	0.561497	-31.7716	-1.01239	2	Other	Other
CEMBA180226_1A	AGACGGAGATCTCAGGTGTCAGCTTATCCTCT	10867	10090	10072	7558	40	0.262616	0.194737	28.551	6	L5.IT.a	L5.IT.a
CEMBA180226_1A	AGACGGAGATGCGCAGACAAGGATTTCTAGCT	9421	8859	8853	6523	41	0.324542	22.4804	-10.5203	1	L23.a	L23.a
CEMBA180226_1A	AGACGGAGATGCGCAGAGGCTGGTTCTCTCCG	4389	4089	4084	3096	11	0.309673	-14.8172	25.8773	18	CGE	Lamp5.Smad3
CEMBA180226_1A	AGACGGAGATGCGCAGCATTCAGTCGTCTAAT	5359	5015	5001	3714	11	0.554328	-23.3509	1.78075	9	Asc	Asc
CEMBA180226_1A	AGACGGAGATGCGCAGCATTCAGTGTAAGGAG	12134	11473	11459	8693	34	0.384357	-9.5055	30.8282	18	CGE	Vip.Crhr2
CEMBA180226_1A	AGACGGAGATGCGCAGCATTCAGTTCTCTCCG	14784	13790	13780	10420	37	0.321158	14.9162	-5.16947	5	L23.b	L23.b
CEMBA180226_1A	AGACGGAGATGCGCAGGGAAGACTCGTCTAAT	5644	5343	5333	3927	53	0.304133	6.84761	16.378	10	L4	L4
CEMBA180226_1A	AGACGGAGATGCGCAGGGAAGACTCTCTCTAT	1853	1689	1689	1249	10	0.518203	12.8631	-26.3375	16	Mgc	Mgc
CEMBA180226_1A	AGACGGAGATGCGCAGGGAAGACTGTAAGGAG	5024	4759	4751	3659	46	0.349548	24.117	9.27006	19	L23.c	L23.c
CEMBA180226_1A	AGACGGAGATGCGCAGTGCTGGTACTCTCTAT	6618	6183	6171	4506	24	0.603643	-20.6945	-19.6631	8	Ogc	Ogc
CEMBA180226_1A	AGACGGAGATGCGCAGTGCTGGTAGTAAGGAG	6897	6556	6547	4902	7	0.533413	-26.8346	10.9166	9	Asc	Asc
CEMBA180226_1A	AGACGGAGATGCGCAGTGCTGGTATTATGCGA	3140	2914	2904	2159	42	0.551661	21.3072	-25.3293	4	Smc	Smc
CEMBA180226_1A	AGACGGAGATGCGCAGTGTCAGCTATCTGAGT	2911	2717	2713	2062	7	0.463981	-20.7941	-16.9484	8	Ogc	Ogc
CEMBA180226_1A	AGACGGAGATGCGCAGTGTCAGCTTTCTAGCT	34416	32552	32510	23995	132	0.285662	11.2247	15.6865	6	L5.IT.a	L5.IT.a
CEMBA180226_1A	AGACGGAGATGCGCAGTTCGGAAGGTAAGGAG	5371	5013	5008	3743	36	0.567293	-34.175	3.12215	2	Other	Other
CEMBA180226_1A	AGACGGAGCAAGTTCAACAAGGATAGGATAAC	9263	8807	8798	7271	14	0.343486	-1.12648	14.0232	10	L4	L4
CEMBA180226_1A	AGACGGAGCAAGTTCAACAAGGATCGAATTCC	6454	6111	6103	5092	11	0.295624	16.9424	-7.21284	5	L23.b	L23.b
CEMBA180226_1A	AGACGGAGCAAGTTCAACAAGGATGGTTAGAC	1809	1649	1646	1418	7	0.536871	-17.5203	16.998	9	Asc	Asc
CEMBA180226_1A	AGACGGAGCAAGTTCAACAAGGATTAAGATCC	4265	3896	3896	3294	40	0.539852	20.9198	-24.4795	4	Smc	Smc
CEMBA180226_1A	AGACGGAGCAAGTTCAAGGCTGGTGGTTAGAC	6839	6486	6480	5582	38	0.34858	1.05132	17.0713	5	L23.b	L23.b
CEMBA180226_1A	AGACGGAGCAAGTTCACATTCAGTAACGAACG	9108	8560	8552	7228	233	0.296611	-37.2758	-10.7607	11	L5.PT	L5.PT
CEMBA180226_1A	AGACGGAGCAAGTTCACATTCAGTATTCGTTG	2333	2184	2179	1839	27	0.343783	-1.95601	7.85612	10	L4	L4
CEMBA180226_1A	AGACGGAGCAAGTTCACATTCAGTGAAGTATG	10325	9669	9661	8228	62	0.339502	7.41245	28.803	6	L5.IT.a	L5.IT.a
CEMBA180226_1A	AGACGGAGCAAGTTCACATTCAGTGGATACTA	4975	4501	4498	3787	65	0.262304	32.1129	-8.88627	1	L23.a	L23.a
CEMBA180226_1A	AGACGGAGCAAGTTCACATTCAGTTTACGACC	1572	1454	1453	1237	0	0.542027	-17.7177	16.3686	9	Asc	Asc
CEMBA180226_1A	AGACGGAGCAAGTTCAGAACGCATATAGCCTT	2022	1849	1847	1549	56	0.52354	-5.52059	36.1381	18	CGE	Vip.Chat
CEMBA180226_1A	AGACGGAGCAAGTTCAGAACGCATGAAGTATG	1467	1342	1341	1133	43	0.325881	27.3058	-17.1386	1	L23.a	L23.a
CEMBA180226_1A	AGACGGAGCAAGTTCAGAACGCATGGTTAGAC	9167	8659	8648	7369	40	0.326199	15.4047	-6.25372	5	L23.b	L23.b
CEMBA180226_1A	AGACGGAGCAAGTTCATGCTGGTAATAGCCTT	2853	2703	2701	2258	9	0.367426	-7.74772	-20.3214	13	Pv	Pv.Tac1
CEMBA180226_1A	AGACGGAGCAAGTTCATGCTGGTAGGTTAGAC	8377	7832	7824	6639	39	0.232285	24.5514	-10.6645	1	L23.a	L23.a
CEMBA180226_1A	AGACGGAGCAAGTTCATGTCAGCTATTCGTTG	1856	1743	1742	1438	7	0.480299	-7.64246	1.98391	3	Opc	Opc
CEMBA180226_1A	AGACGGAGCAAGTTCATGTCAGCTTAAGATCC	4744	4432	4430	3677	13	0.384799	-7.11377	-2.42781	3	Opc	Opc
CEMBA180226_1A	AGACGGAGCAAGTTCATGTCAGCTTGCCTTAC	3901	3672	3668	3109	19	0.412114	-2.35507	-33.1846	12	Sst	Sst.Myh8
CEMBA180226_1A	AGACGGAGCAGAACTGACAAGGATTCCGGTAA	1913	1796	1792	1553	22	0.309718	15.3796	7.41689	5	L23.b	L23.b
CEMBA180226_1A	AGACGGAGCAGAACTGAGGCTGGTCGAATTCC	3137	2426	2413	2050	744	0.630897	22.3162	-33.1056	15	End	End
CEMBA180226_1A	AGACGGAGCAGAACTGCATTCAGTAGGATAAC	2251	2087	2084	1777	14	0.509041	-23.4946	3.09849	9	Asc	Asc
CEMBA180226_1A	AGACGGAGCAGAACTGCATTCAGTCGAATTCC	7362	6899	6890	5849	31	0.262746	6.23749	6.30206	5	L23.b	L23.b
CEMBA180226_1A	AGACGGAGCAGAACTGCATTCAGTGGATACTA	3526	3302	3298	2810	17	0.552962	-26.2322	20.7809	9	Asc	Asc
CEMBA180226_1A	AGACGGAGCAGAACTGGGAAGACTAAGAGATG	12311	11588	11572	9733	83	0.289363	9.35353	-3.59813	5	L23.b	L23.b
CEMBA180226_1A	AGACGGAGCAGAACTGTGCTGGTAGAAGTATG	6219	5850	5846	5017	25	0.244414	8.82284	32.1693	6	L5.IT.a	L5.IT.a
CEMBA180226_1A	AGACGGAGCAGAACTGTGCTGGTAGGTTAGAC	8765	8264	8253	7085	43	0.30997	14.9495	-6.26618	5	L23.b	L23.b
CEMBA180226_1A	AGACGGAGCAGAACTGTGCTGGTATCCGGTAA	7860	7459	7456	6322	22	0.21617	27.4314	-1.89573	5	L23.b	L23.b
CEMBA180226_1A	AGACGGAGCAGAACTGTGTCAGCTATTCGTTG	1655	1493	1492	1264	3	0.548913	-19.4691	-11.9726	8	Ogc	Ogc
CEMBA180226_1A	AGACGGAGCAGAACTGTTCGGAAGTGCCTTAC	4808	4583	4569	3886	20	0.306112	22.2242	8.14848	19	L23.c	L23.c
CEMBA180226_1A	AGACGGAGCCTAAGACACAAGGATAAGGCTAT	11614	10864	10839	7901	86	0.494625	-6.21703	-18.456	13	Pv	Doublets
CEMBA180226_1A	AGACGGAGCCTAAGACACAAGGATACTGCATA	6607	5993	5982	4460	36	0.456183	21.0069	-24.2282	4	Smc	Smc
CEMBA180226_1A	AGACGGAGCCTAAGACACAAGGATATCTGAGT	10239	9676	9667	7047	93	0.314958	0.605817	6.11556	10	L4	L4
CEMBA180226_1A	AGACGGAGCCTAAGACACAAGGATGTAAGGAG	2735	2577	2576	1941	17	0.431	-1.30367	-33.27	12	Sst	Sst.Myh8
CEMBA180226_1A	AGACGGAGCCTAAGACACAAGGATTCTCTCCG	1641	1449	1442	1065	0	0.540516	10.3214	-26.7958	16	Mgc	Mgc
CEMBA180226_1A	AGACGGAGCCTAAGACACAAGGATTTATGCGA	2562	2364	2356	1655	15	0.472781	-14.5357	-8.6029	8	Ogc	Ogc
CEMBA180226_1A	AGACGGAGCCTAAGACAGGCTGGTAAGGCTAT	1747	1663	1657	1225	5	0.61882	-15.5191	-17.8346	8	Ogc	Ogc
CEMBA180226_1A	AGACGGAGCCTAAGACAGGCTGGTCCTAGAGT	9922	9434	9423	6818	33	0.348634	-1.42812	12.8557	10	L4	L4
CEMBA180226_1A	AGACGGAGCCTAAGACAGGCTGGTTCGACTAG	4299	4054	4050	2998	14	0.503253	-5.90234	32.7771	18	CGE	Vip.Gpc3
CEMBA180226_1A	AGACGGAGCCTAAGACAGGCTGGTTTCTAGCT	2897	2694	2692	1930	4	0.479618	-17.4633	4.77653	9	Asc	Asc
CEMBA180226_1A	AGACGGAGCCTAAGACCATTCAGTAAGGAGTA	5926	5567	5560	4118	7	0.542783	-29.4967	-1.81759	2	Other	Other
CEMBA180226_1A	AGACGGAGCCTAAGACCATTCAGTCTAAGCCT	23797	22094	22061	15774	42	0.307067	19.6822	2.97133	5	L23.b	L23.b
CEMBA180226_1A	AGACGGAGCCTAAGACCATTCAGTCTCTCTAT	5184	4391	4389	3134	19	0.419012	13.0747	-22.0439	16	Mgc	Mgc
CEMBA180226_1A	AGACGGAGCCTAAGACCATTCAGTTCGACTAG	3406	3165	3163	2408	19	0.487211	-14.6004	11.1167	9	Asc	Asc
CEMBA180226_1A	AGACGGAGCCTAAGACCATTCAGTTTATGCGA	8185	7623	7616	5606	28	0.552489	24.55	-22.9015	4	Smc	Smc
CEMBA180226_1A	AGACGGAGCCTAAGACGAACGCATATCTGAGT	2221	2066	2063	1513	8	0.498726	-32.2362	4.85605	2	Other	Other
CEMBA180226_1A	AGACGGAGCCTAAGACGAACGCATTATCCTCT	3385	3086	3076	2327	23	0.583543	-35.2239	5.79341	2	Other	Other
CEMBA180226_1A	AGACGGAGCCTAAGACGAACGCATTCTCTCCG	5240	4829	4816	3565	57	0.415915	-9.58971	30.7559	18	CGE	Sncg
CEMBA180226_1A	AGACGGAGCCTAAGACGGAAGACTGCGTAAGA	1947	1702	1700	1270	39	0.461124	-34.7124	1.40923	2	Other	Other
CEMBA180226_1A	AGACGGAGCCTAAGACTGCTGGTAACTGCATA	1847	1722	1721	1292	6	0.425132	-9.32282	3.83105	3	Opc	Opc
CEMBA180226_1A	AGACGGAGCCTAAGACTGCTGGTACCTAGAGT	16541	15656	15645	11139	85	0.358365	18.7745	-9.45809	1	L23.a	L23.a
CEMBA180226_1A	AGACGGAGCCTAAGACTGTCAGCTCCTAGAGT	4797	4432	4427	3196	16	0.519137	-16.875	13.0336	9	Asc	Asc
CEMBA180226_1A	AGACGGAGCCTAAGACTTCGGAAGAAGGAGTA	19450	18529	18500	13326	100	0.335652	8.95279	8.62384	5	L23.b	L23.b
CEMBA180226_1A	AGACGGAGCCTAAGACTTCGGAAGGCGTAAGA	13951	13149	13128	9949	94	0.325128	21.1344	-3.77248	5	L23.b	L23.b
CEMBA180226_1A	AGACGGAGCCTAAGACTTCGGAAGTCGACTAG	4466	4196	4192	3040	15	0.541252	-20.6065	20.1513	9	Asc	Asc
CEMBA180226_1A	AGACGGAGCGAGGCTGACAAGGATCCTAGAGT	11757	11151	11140	8200	33	0.325297	14.4913	-6.56631	5	L23.b	L23.b
CEMBA180226_1A	AGACGGAGCGAGGCTGAGGCTGGTTTCTAGCT	6296	5925	5916	4396	29	0.27335	26.7682	-8.77333	1	L23.a	L23.a
CEMBA180226_1A	AGACGGAGCGAGGCTGCATTCAGTGCGTAAGA	3696	3456	3451	2778	17	0.481338	-16.5295	18.7005	9	Asc	Asc
CEMBA180226_1A	AGACGGAGCGAGGCTGCATTCAGTTATCCTCT	15017	14023	14000	10728	34	0.26441	26.0315	-0.235403	19	L23.c	L23.c
CEMBA180226_1A	AGACGGAGCGAGGCTGCATTCAGTTCGACTAG	1968	1808	1806	1405	25	0.605153	-22.8258	0.500354	9	Asc	Asc
CEMBA180226_1A	AGACGGAGCGAGGCTGCATTCAGTTTCTAGCT	1659	1462	1459	1082	16	0.43795	10.0754	-22.6277	16	Mgc	Mgc
CEMBA180226_1A	AGACGGAGCGAGGCTGGAACGCATCGTCTAAT	2749	2551	2549	1872	9	0.482884	-22.6886	12.9459	9	Asc	Asc
CEMBA180226_1A	AGACGGAGCGAGGCTGGGAAGACTAAGGAGTA	7792	7388	7382	5531	10	0.468303	-4.68485	3.82136	3	Opc	Opc
CEMBA180226_1A	AGACGGAGCGAGGCTGGGAAGACTTATCCTCT	7822	7391	7381	5576	50	0.307961	24.6197	-5.03276	5	L23.b	L23.b
CEMBA180226_1A	AGACGGAGCGAGGCTGTGCTGGTAAAGGCTAT	17170	16225	16195	12241	150	0.320388	7.06202	2.73256	5	L23.b	L23.b
CEMBA180226_1A	AGACGGAGCGAGGCTGTGCTGGTAACTGCATA	3945	3653	3645	2762	113	0.309304	1.92956	30.4262	6	L5.IT.a	L5.IT.a
CEMBA180226_1A	AGACGGAGCGAGGCTGTGTCAGCTAAGGAGTA	2082	1901	1899	1426	4	0.518367	12.8909	-30.4665	16	Mgc	Mgc
CEMBA180226_1A	AGACGGAGCGAGGCTGTGTCAGCTCCTAGAGT	3761	3216	3208	2370	4	0.349691	13.7693	-21.3443	16	Mgc	Mgc
CEMBA180226_1A	AGACGGAGCGAGGCTGTGTCAGCTTATCCTCT	3939	3523	3515	2741	13	0.488685	8.03981	-28.2272	16	Mgc	Mgc
CEMBA180226_1A	AGACGGAGCGAGGCTGTGTCAGCTTTATGCGA	4255	4006	3999	2998	10	0.434797	-16.1765	28.9398	18	CGE	Lamp5.Smad3
CEMBA180226_1A	AGACGGAGCGAGGCTGTTCGGAAGGCGTAAGA	2860	2669	2668	2086	32	0.541022	-23.0101	4.27613	9	Asc	Asc
CEMBA180226_1A	AGACGGAGCGATCAGTACAAGGATAAGGCTAT	9225	8729	8713	6420	8	0.329372	-2.71315	9.51608	10	L4	L4
CEMBA180226_1A	AGACGGAGCGATCAGTACAAGGATACTGCATA	4417	4152	4148	3040	22	0.519293	-21.4582	10.9817	9	Asc	Asc
CEMBA180226_1A	AGACGGAGCGATCAGTACAAGGATTCGACTAG	6992	6599	6590	4990	88	0.376636	-9.82934	-25.1892	13	Pv	Pv.Tac1
CEMBA180226_1A	AGACGGAGCGATCAGTACAAGGATTTCTAGCT	2225	1997	1990	1412	13	0.476648	8.64761	-23.133	16	Mgc	Mgc
CEMBA180226_1A	AGACGGAGCGATCAGTAGGCTGGTGCGTAAGA	2701	2563	2558	1954	9	0.28543	-0.459198	25.3429	6	L5.IT.a	L5.IT.a
CEMBA180226_1A	AGACGGAGCGATCAGTCATTCAGTCTAAGCCT	12179	11387	11378	8181	29	0.34213	1.51596	6.23755	10	L4	L4
CEMBA180226_1A	AGACGGAGCGATCAGTCATTCAGTCTCTCTAT	2971	2731	2727	1956	2	0.421813	-22.1503	0.928583	9	Asc	Asc
CEMBA180226_1A	AGACGGAGCGATCAGTCATTCAGTTCGACTAG	14856	13282	13276	10048	41	0.250971	17.5822	3.38838	19	L23.c	L23.c
CEMBA180226_1A	AGACGGAGCGATCAGTGAACGCATGTAAGGAG	17652	16724	16709	12530	24	0.294323	12.3541	-4.63419	5	L23.b	L23.b
CEMBA180226_1A	AGACGGAGCGATCAGTGAACGCATTCGACTAG	5014	4689	4677	3545	30	0.340759	29.1673	-15.144	1	L23.a	L23.a
CEMBA180226_1A	AGACGGAGCGATCAGTTGCTGGTACCTAGAGT	1656	1560	1551	1115	24	0.513937	-7.43852	8.16661	3	Opc	Opc
CEMBA180226_1A	AGACGGAGCGATCAGTTGCTGGTACTCTCTAT	2011	1877	1877	1362	3	0.615714	-15.6274	-17.8909	8	Ogc	Ogc
CEMBA180226_1A	AGACGGAGCGATCAGTTGCTGGTAGTAAGGAG	3962	3609	3607	2673	112	0.649469	22.0471	-26.6852	4	Smc	Smc
CEMBA180226_1A	AGACGGAGCGATCAGTTGTCAGCTGTAAGGAG	8994	8502	8498	6394	12	0.254631	27.1662	4.17521	19	L23.c	L23.c
CEMBA180226_1A	AGACGGAGCGATCAGTTGTCAGCTTCTCTCCG	3257	2804	2797	2067	0	0.587512	12.1297	-29.813	16	Mgc	Mgc
CEMBA180226_1A	AGACGGAGCGATCAGTTTCGGAAGAAGGAGTA	4262	4019	4014	2957	22	0.259113	29.5229	10.7737	19	L23.c	L23.c
CEMBA180226_1A	AGACGGAGCGATCAGTTTCGGAAGTCGACTAG	3222	2878	2872	2166	67	0.537698	27.6098	-23.6701	4	Smc	Smc
CEMBA180226_1A	AGACGGAGCGATCAGTTTCGGAAGTCTCTCCG	2333	2205	2203	1653	13	0.609698	-19.0314	-19.4082	8	Ogc	Ogc
CEMBA180226_1A	AGACGGAGCGATCAGTTTCGGAAGTTCTAGCT	17448	16334	16326	11561	134	0.353165	-15.934	26.0759	18	CGE	Lamp5.Smad3
CEMBA180226_1A	AGACGGAGCGCTTGATACAAGGATATAGCCTT	7728	6992	6979	5845	72	0.455274	-13.123	9.04377	9	Asc	Asc
CEMBA180226_1A	AGACGGAGCGCTTGATACAAGGATCGAATTCC	10270	9688	9679	8093	42	0.30082	11.491	-3.06404	5	L23.b	L23.b
CEMBA180226_1A	AGACGGAGCGCTTGATACAAGGATTTGGAAGT	9127	8725	8713	7288	37	0.325385	24.1256	4.53418	19	L23.c	L23.c
CEMBA180226_1A	AGACGGAGCGCTTGATCATTCAGTTAAGATCC	3277	3062	3059	2587	39	0.315949	7.18239	-0.674441	5	L23.b	L23.b
CEMBA180226_1A	AGACGGAGCGCTTGATCATTCAGTTCCGGTAA	4815	4481	4477	3875	2	0.593293	6.93774	-30.3392	16	Mgc	Mgc
CEMBA180226_1A	AGACGGAGCGCTTGATGGAAGACTCGAATTCC	1496	1348	1347	1118	17	0.58377	24.727	-24.9043	4	Smc	Smc
CEMBA180226_1A	AGACGGAGCGCTTGATGGAAGACTTGCCTTAC	2693	2558	2556	2141	5	0.544333	-23.9518	-18.2195	8	Ogc	Ogc
CEMBA180226_1A	AGACGGAGCGCTTGATGGAAGACTTTACGACC	1856	1730	1726	1469	30	0.392027	-14.0888	-24.5767	13	Pv	Pv.Tac1
CEMBA180226_1A	AGACGGAGCGCTTGATTGCTGGTAATTCGTTG	10353	9824	9815	8156	47	0.287115	9.84819	29.1283	17	L5.IT.b	L5.IT.b
CEMBA180226_1A	AGACGGAGCGCTTGATTGTCAGCTAAGAGATG	5107	4778	4771	4004	70	0.304084	30.4236	-14.8961	1	L23.a	L23.a
CEMBA180226_1A	AGACGGAGCGCTTGATTGTCAGCTAGGATAAC	6740	6348	6339	5367	70	0.228804	17.7363	27.3141	17	L5.IT.b	L5.IT.b
CEMBA180226_1A	AGACGGAGCGTACTAGACAAGGATCCTAGAGT	5441	5156	5145	3619	27	0.551379	-5.92669	7.33197	3	Opc	Opc
CEMBA180226_1A	AGACGGAGCGTACTAGACAAGGATTATCCTCT	3400	3101	3095	2363	12	0.483698	-18.1172	3.73693	9	Asc	Asc
CEMBA180226_1A	AGACGGAGCGTACTAGACAAGGATTTATGCGA	6743	6271	6266	4567	34	0.451737	-2.94541	-30.006	12	Sst	Sst.Cbln4
CEMBA180226_1A	AGACGGAGCGTACTAGCATTCAGTAAGGCTAT	7159	6719	6709	5050	51	0.382983	-9.11028	-23.5924	13	Pv	Pv.Tac1
CEMBA180226_1A	AGACGGAGCGTACTAGCATTCAGTCCTAGAGT	11454	10802	10790	7812	44	0.275579	28.4767	-15.354	1	L23.a	L23.a
CEMBA180226_1A	AGACGGAGCGTACTAGCATTCAGTTCGACTAG	2777	2583	2579	1957	22	0.42005	-9.14332	4.3478	3	Opc	Opc
CEMBA180226_1A	AGACGGAGCGTACTAGCATTCAGTTCTCTCCG	2898	2545	2541	1919	14	0.458333	12.3601	-27.1616	16	Mgc	Mgc
CEMBA180226_1A	AGACGGAGCGTACTAGGAACGCATTCTCTCCG	6688	6240	6233	4711	28	0.316532	-2.28809	12.604	10	L4	L4
CEMBA180226_1A	AGACGGAGCGTACTAGGGAAGACTAAGGAGTA	22182	20958	20934	15552	152	0.313814	-1.9864	27.6831	6	L5.IT.a	L5.IT.a
CEMBA180226_1A	AGACGGAGCGTACTAGGGAAGACTTCGACTAG	19450	18396	18365	13721	30	0.297741	22.0669	-3.91436	5	L23.b	L23.b
CEMBA180226_1A	AGACGGAGCGTACTAGTGCTGGTACCTAGAGT	4942	4615	4603	3410	42	0.330941	26.4039	-12.4275	1	L23.a	L23.a
CEMBA180226_1A	AGACGGAGCGTACTAGTGCTGGTAGCGTAAGA	6223	5921	5917	4476	16	0.331882	24.9339	6.70662	19	L23.c	L23.c
CEMBA180226_1A	AGACGGAGCGTACTAGTGCTGGTATCTCTCCG	2170	1979	1976	1496	3	0.536808	11.8423	-30.6785	16	Mgc	Mgc
CEMBA180226_1A	AGACGGAGCGTACTAGTGCTGGTATTATGCGA	4322	4073	4067	2941	28	0.556996	-34.4776	-0.173365	2	Other	Other
CEMBA180226_1A	AGACGGAGCGTACTAGTGTCAGCTAAGGCTAT	12257	11639	11626	8709	219	0.422553	-12.0145	-22.6135	13	Pv	Pv.Tac1
CEMBA180226_1A	AGACGGAGCGTACTAGTGTCAGCTCTCTCTAT	5826	5308	5301	3838	5	0.548469	8.77833	-29.4841	16	Mgc	Mgc
CEMBA180226_1A	AGACGGAGCGTACTAGTGTCAGCTTCGACTAG	14627	13876	13857	10484	52	0.252973	7.43215	32.712	6	L5.IT.a	L5.IT.a
CEMBA180226_1A	AGACGGAGCGTACTAGTTCGGAAGATCTGAGT	9485	8954	8947	6582	20	0.246886	23.4836	-10.2303	1	L23.a	L23.a
CEMBA180226_1A	AGACGGAGCGTACTAGTTCGGAAGCCTAGAGT	16914	16072	16051	11835	41	0.271861	4.4413	2.72801	5	L23.b	L23.b
CEMBA180226_1A	AGACGGAGCGTACTAGTTCGGAAGCTAAGCCT	8372	7860	7851	5604	18	0.275161	1.97327	28.1121	6	L5.IT.a	L5.IT.a
CEMBA180226_1A	AGACGGAGCGTACTAGTTCGGAAGTATCCTCT	5138	4763	4758	3584	17	0.500546	-22.8099	20.9324	9	Asc	Asc
CEMBA180226_1A	AGACGGAGCGTACTAGTTCGGAAGTCGACTAG	13081	12379	12365	9240	100	0.266533	27.3193	-9.75709	1	L23.a	L23.a
CEMBA180226_1A	AGACGGAGCGTATAGAACAAGGATAGGATAAC	11572	11100	11088	9121	9	0.309598	5.4404	10.5166	10	L4	L4
CEMBA180226_1A	AGACGGAGCGTATAGAACAAGGATCGAATTCC	5664	5366	5360	4408	23	0.581251	-36.7636	2.62489	2	Other	Other
CEMBA180226_1A	AGACGGAGCGTATAGAACAAGGATGAAGTATG	4941	4599	4598	3894	12	0.259601	30.7893	-7.6234	1	L23.a	L23.a
CEMBA180226_1A	AGACGGAGCGTATAGAACAAGGATGGATACTA	4675	4352	4344	3593	20	0.377134	-17.3765	28.282	18	CGE	Lamp5.Smad3
CEMBA180226_1A	AGACGGAGCGTATAGAACAAGGATTAAGATCC	2532	2351	2346	1945	5	0.585707	-25.556	-17.1985	8	Ogc	Ogc
CEMBA180226_1A	AGACGGAGCGTATAGAACAAGGATTCCGGTAA	4008	3814	3810	3141	15	0.586282	-26.6705	13.0469	9	Asc	Asc
CEMBA180226_1A	AGACGGAGCGTATAGAAGGCTGGTATAGCCTT	4807	4567	4562	3758	7	0.342146	7.37113	7.7741	5	L23.b	L23.b
CEMBA180226_1A	AGACGGAGCGTATAGAAGGCTGGTTGCCTTAC	4614	4368	4364	3619	16	0.320724	15.1632	-2.75322	5	L23.b	L23.b
CEMBA180226_1A	AGACGGAGCGTATAGACATTCAGTGAAGTATG	2078	1898	1898	1589	0	0.456323	-14.9317	9.24877	9	Asc	Asc
CEMBA180226_1A	AGACGGAGCGTATAGAGAACGCATAAGAGATG	7127	6744	6735	5423	33	0.335555	16.3273	-3.45369	5	L23.b	L23.b
CEMBA180226_1A	AGACGGAGCGTATAGAGAACGCATAGGATAAC	7950	7501	7493	6148	6	0.297943	-0.188306	15.4767	10	L4	L4
CEMBA180226_1A	AGACGGAGCGTATAGAGAACGCATATAGCCTT	2477	2302	2299	1909	3	0.5143	-20.4318	20.0589	9	Asc	Asc
CEMBA180226_1A	AGACGGAGCGTATAGAGAACGCATTTCATCCA	3621	3432	3428	2793	16	0.295661	29.0319	9.08238	19	L23.c	L23.c
CEMBA180226_1A	AGACGGAGCGTATAGAGGAAGACTTTACGACC	3269	3088	3081	2591	10	0.407672	-7.84844	35.9014	18	CGE	Vip.Crhr2
CEMBA180226_1A	AGACGGAGCGTATAGATGCTGGTATGCCTTAC	5547	5252	5243	4417	29	0.271366	-34.5971	-10.2378	11	L5.PT	L5.PT
CEMBA180226_1A	AGACGGAGCGTATAGATGTCAGCTAATGACGT	2833	2678	2675	2294	7	0.438031	-21.3619	22.5194	9	Asc	Asc
CEMBA180226_1A	AGACGGAGCGTATAGATGTCAGCTAGGATAAC	2621	2456	2451	2041	18	0.433998	-8.4606	4.95931	3	Opc	Opc
CEMBA180226_1A	AGACGGAGCGTATAGATGTCAGCTTAAGATCC	2147	2011	2007	1679	11	0.556456	-23.8033	-10.916	8	Ogc	Ogc
CEMBA180226_1A	AGACGGAGCGTATAGATTCGGAAGTAAGATCC	2267	2133	2129	1795	8	0.388108	-10.9067	-20.6126	13	Pv	Pv.Tac1
CEMBA180226_1A	AGACGGAGCTAATGCTACAAGGATATTCGTTG	4809	4444	4437	3664	20	0.544412	-24.8938	15.4867	9	Asc	Asc
CEMBA180226_1A	AGACGGAGCTAATGCTACAAGGATTGCCTTAC	9195	8650	8643	7204	24	0.222779	27.5683	3.59869	19	L23.c	L23.c
CEMBA180226_1A	AGACGGAGCTAATGCTAGGCTGGTGAAGTATG	1512	1413	1411	1203	6	0.365323	21.453	-10.524	1	L23.a	L23.a
CEMBA180226_1A	AGACGGAGCTAATGCTAGGCTGGTTTGGAAGT	1300	1241	1239	1061	4	0.313528	13.0477	0.0388546	5	L23.b	L23.b
CEMBA180226_1A	AGACGGAGCTAATGCTCATTCAGTGGATACTA	4205	4002	3991	3381	10	0.310026	15.5443	8.00998	5	L23.b	L23.b
CEMBA180226_1A	AGACGGAGCTAATGCTCATTCAGTGGTTAGAC	4103	3890	3888	3361	17	0.279164	12.2737	1.0207	5	L23.b	L23.b
CEMBA180226_1A	AGACGGAGCTAATGCTGAACGCATGGATACTA	2178	1952	1945	1625	6	0.420673	25.4963	-22.654	4	Smc	Smc
CEMBA180226_1A	AGACGGAGCTAATGCTGAACGCATTGCCTTAC	6034	5646	5638	4701	34	0.274106	20.4514	-9.51955	1	L23.a	L23.a
CEMBA180226_1A	AGACGGAGCTAATGCTGGAAGACTCGAATTCC	5538	5158	5147	4303	17	0.370662	-2.78318	-26.7889	12	Sst	Sst.Cbln4
CEMBA180226_1A	AGACGGAGCTAATGCTGGAAGACTGGATACTA	6810	6305	6297	5327	23	0.226394	3.6081	17.0329	10	L4	L4
CEMBA180226_1A	AGACGGAGCTAATGCTGGAAGACTTTGGAAGT	7810	7370	7365	6026	16	0.449404	-13.5043	-22.0774	13	Pv	Pv.Tac1
CEMBA180226_1A	AGACGGAGCTAATGCTTGCTGGTAAATGACGT	3477	3288	3283	2744	9	0.270107	28.2342	5.9515	19	L23.c	L23.c
CEMBA180226_1A	AGACGGAGCTAATGCTTGTCAGCTAGGATAAC	3338	3147	3144	2642	7	0.461794	-22.891	8.21376	9	Asc	Asc
CEMBA180226_1A	AGACGGAGCTAATGCTTGTCAGCTGGATACTA	4115	3833	3832	3220	44	0.330109	1.03232	-29.4897	12	Sst	Sst.Igfbp6
CEMBA180226_1A	AGACGGAGCTAATGCTTGTCAGCTTGCCTTAC	3713	3345	3344	2885	164	0.38702	19.7502	-5.33788	5	L23.b	L23.b
CEMBA180226_1A	AGACGGAGCTAATGCTTGTCAGCTTTGGAAGT	10147	9367	9354	7773	28	0.366926	-17.5907	-30.8171	14	NP	NP
CEMBA180226_1A	AGACGGAGCTAATGCTTTCGGAAGAGGATAAC	3156	2972	2963	2483	24	0.247847	8.78205	-2.31448	5	L23.b	L23.b
CEMBA180226_1A	AGACGGAGCTCTCTACACAAGGATCTAAGCCT	12212	11423	11408	8077	30	0.308332	26.4492	-15.4797	1	L23.a	L23.a
CEMBA180226_1A	AGACGGAGCTCTCTACACAAGGATCTCTCTAT	10700	9999	9984	7054	105	0.291448	28.2433	-15.1015	1	L23.a	L23.a
CEMBA180226_1A	AGACGGAGCTCTCTACAGGCTGGTATCTGAGT	16090	15346	15325	11163	50	0.268363	-0.830257	30.2383	6	L5.IT.a	L5.IT.a
CEMBA180226_1A	AGACGGAGCTCTCTACGAACGCATAAGGAGTA	7051	5862	5849	4222	976	0.576198	-37.1894	3.3675	2	Other	Other
CEMBA180226_1A	AGACGGAGCTCTCTACGAACGCATACTGCATA	4239	3905	3900	2910	31	0.423077	-12.3329	9.95927	9	Asc	Asc
CEMBA180226_1A	AGACGGAGCTCTCTACGAACGCATGTAAGGAG	5057	4724	4722	3493	6	0.50435	-20.6322	14.8354	9	Asc	Asc
CEMBA180226_1A	AGACGGAGCTCTCTACGAACGCATTTCTAGCT	2421	2223	2221	1561	1	0.476961	-21.8767	3.69289	9	Asc	Asc
CEMBA180226_1A	AGACGGAGCTCTCTACGGAAGACTGTAAGGAG	5581	5230	5217	3965	42	0.268807	7.90495	-2.30986	5	L23.b	L23.b
CEMBA180226_1A	AGACGGAGCTCTCTACGGAAGACTTCGACTAG	2357	2200	2192	1625	2	0.614784	12.0896	-32.9304	16	Mgc	Mgc
CEMBA180226_1A	AGACGGAGCTCTCTACTGCTGGTACCTAGAGT	3847	3522	3519	2539	6	0.493874	10.5482	-28.8062	16	Mgc	Mgc
CEMBA180226_1A	AGACGGAGCTCTCTACTGTCAGCTCGTCTAAT	21127	19757	19731	13943	64	0.442642	-9.00203	32.5781	18	CGE	Vip.Mybpc1
CEMBA180226_1A	AGACGGAGCTCTCTACTTCGGAAGTCGACTAG	1884	1661	1658	1212	2	0.487981	14.2496	-23.8468	16	Mgc	Mgc
CEMBA180226_1A	AGACGGAGCTCTGGTAACAAGGATACTGCATA	3621	3366	3363	2484	13	0.622745	-32.2941	0.675893	2	Other	Other
CEMBA180226_1A	AGACGGAGCTCTGGTAACAAGGATGCGTAAGA	2635	2424	2417	1779	30	0.518883	27.724	-23.6793	4	Smc	Smc
CEMBA180226_1A	AGACGGAGCTCTGGTAAGGCTGGTAAGGCTAT	7440	7073	7061	5257	25	0.308461	11.5423	-2.69364	5	L23.b	L23.b
CEMBA180226_1A	AGACGGAGCTCTGGTAAGGCTGGTCTAAGCCT	4151	3905	3901	2779	24	0.421256	-9.50945	22.855	18	CGE	Doublets
CEMBA180226_1A	AGACGGAGCTCTGGTACATTCAGTCCTAGAGT	6469	6106	6099	4488	19	0.624891	-24.5376	-10.5923	8	Ogc	Ogc
CEMBA180226_1A	AGACGGAGCTCTGGTACATTCAGTCGTCTAAT	10290	9724	9707	6840	18	0.274269	28.6712	19.3951	7	L6.IT	L6.IT
CEMBA180226_1A	AGACGGAGCTCTGGTACATTCAGTTCTCTCCG	2647	2401	2399	1753	22	0.550838	-21.2176	11.266	9	Asc	Asc
CEMBA180226_1A	AGACGGAGCTCTGGTAGAACGCATACTGCATA	3120	2894	2892	2187	58	0.251335	29.4196	-7.60831	1	L23.a	L23.a
CEMBA180226_1A	AGACGGAGCTCTGGTAGAACGCATGTAAGGAG	3696	3481	3476	2581	14	0.291163	27.1787	-13.5563	1	L23.a	L23.a
CEMBA180226_1A	AGACGGAGCTCTGGTAGAACGCATTCGACTAG	6247	5876	5868	4388	26	0.320453	-9.42963	28.9451	18	CGE	Vip.Mybpc1
CEMBA180226_1A	AGACGGAGCTCTGGTAGAACGCATTCTCTCCG	1783	1585	1583	1172	5	0.392857	-9.30363	0.376458	3	Opc	Opc
CEMBA180226_1A	AGACGGAGCTCTGGTAGAACGCATTTATGCGA	13212	12452	12437	8945	60	0.282824	16.1849	24.5553	17	L5.IT.b	L5.IT.b
CEMBA180226_1A	AGACGGAGCTCTGGTAGGAAGACTCTAAGCCT	9377	8851	8837	6122	15	0.499442	-4.44733	3.41692	3	Opc	Opc
CEMBA180226_1A	AGACGGAGCTCTGGTAGGAAGACTTTATGCGA	28498	27110	27080	19350	85	0.332142	7.31262	3.62473	5	L23.b	L23.b
CEMBA180226_1A	AGACGGAGCTCTGGTATGCTGGTACCTAGAGT	1974	1828	1824	1293	7	0.561983	-24.1803	8.02847	9	Asc	Asc
CEMBA180226_1A	AGACGGAGCTCTGGTATGCTGGTATATCCTCT	3013	2780	2773	2080	16	0.286116	22.0796	-6.789	1	L23.a	L23.a
CEMBA180226_1A	AGACGGAGCTCTGGTATGTCAGCTAAGGAGTA	9753	9029	9021	6615	169	0.306392	25.3205	16.1608	7	L6.IT	L6.IT
CEMBA180226_1A	AGACGGAGCTCTGGTATGTCAGCTATCTGAGT	2880	2713	2709	1970	8	0.485629	-22.5379	3.92455	9	Asc	Asc
CEMBA180226_1A	AGACGGAGCTCTGGTATGTCAGCTTATCCTCT	3598	3275	3269	2438	19	0.460584	-37.8307	4.27464	2	Other	Other
CEMBA180226_1A	AGACGGAGCTCTGGTATTCGGAAGCCTAGAGT	12574	11759	11743	8598	80	0.283916	0.600089	23.9327	6	L5.IT.a	L5.IT.a
CEMBA180226_1A	AGACGGAGCTCTGGTATTCGGAAGGCGTAAGA	5526	5241	5232	3912	19	0.507727	-16.7532	17.3946	9	Asc	Asc
CEMBA180226_1A	AGACGGAGCTCTGGTATTCGGAAGTATCCTCT	3051	2794	2790	2122	15	0.358786	25.7566	-15.3042	1	L23.a	L23.a
CEMBA180226_1A	AGACGGAGCTTCAATGACAAGGATGGTTAGAC	4583	4088	4085	3482	245	0.575432	-22.2181	-16.7269	8	Ogc	Ogc
CEMBA180226_1A	AGACGGAGCTTCAATGAGGCTGGTTCCGGTAA	1651	1521	1516	1298	12	0.501875	26.889	-24.8941	4	Smc	Smc
CEMBA180226_1A	AGACGGAGCTTCAATGAGGCTGGTTTCATCCA	1448	1336	1335	1117	11	0.376748	-9.03251	-1.54142	3	Opc	Opc
CEMBA180226_1A	AGACGGAGCTTCAATGCATTCAGTAGGATAAC	5550	5257	5254	4429	23	0.493604	-24.9368	11.1721	9	Asc	Asc
CEMBA180226_1A	AGACGGAGCTTCAATGGAACGCATATAGCCTT	5327	4928	4923	4119	31	0.211161	30.7337	-7.01623	1	L23.a	L23.a
CEMBA180226_1A	AGACGGAGCTTCAATGGAACGCATATTCGTTG	2012	1870	1865	1592	34	0.554942	25.0925	-23.3573	4	Smc	Smc
CEMBA180226_1A	AGACGGAGCTTCAATGGAACGCATTTACGACC	5508	5232	5229	4418	30	0.307845	1.7878	27.6295	6	L5.IT.a	L5.IT.a
CEMBA180226_1A	AGACGGAGCTTCAATGGGAAGACTAACGAACG	2273	2008	2006	1683	4	0.458188	9.56226	-22.763	16	Mgc	Mgc
CEMBA180226_1A	AGACGGAGCTTCAATGTGCTGGTAAATGACGT	1470	1333	1332	1119	29	0.51349	-32.4132	3.69979	2	Other	Other
CEMBA180226_1A	AGACGGAGCTTCAATGTGCTGGTAGGTTAGAC	2672	2504	2499	2142	9	0.248515	15.5379	30.5203	17	L5.IT.b	L5.IT.b
CEMBA180226_1A	AGACGGAGCTTCAATGTGCTGGTATTCATCCA	9186	8717	8707	7271	36	0.295302	21.8094	8.46306	19	L23.c	L23.c
CEMBA180226_1A	AGACGGAGCTTCAATGTGTCAGCTGAAGTATG	9847	9329	9315	7941	23	0.303534	0.373207	21.9711	6	L5.IT.a	L5.IT.a
CEMBA180226_1A	AGACGGAGCTTCAATGTGTCAGCTGGTTAGAC	4776	4460	4448	3814	30	0.346605	-2.15469	12.4761	10	L4	L4
CEMBA180226_1A	AGACGGAGCTTCAATGTGTCAGCTTTGGAAGT	11069	10439	10424	8685	101	0.373417	-4.5789	-28.0307	12	Sst	Sst.Cbln4
CEMBA180226_1A	AGACGGAGGAACGGTAACAAGGATAACGAACG	4946	4633	4629	3879	35	0.417272	-7.42537	34.3699	18	CGE	Vip.Chat
CEMBA180226_1A	AGACGGAGGAACGGTAACAAGGATAGGATAAC	5186	4853	4848	4058	13	0.490739	-22.0001	18.1514	9	Asc	Asc
CEMBA180226_1A	AGACGGAGGAACGGTAACAAGGATTAAGATCC	2055	1865	1860	1572	48	0.500937	-33.8886	2.38029	2	Other	Other
CEMBA180226_1A	AGACGGAGGAACGGTAACAAGGATTTACGACC	4101	3785	3783	3174	204	0.336634	25.0319	4.21462	19	L23.c	L23.c
CEMBA180226_1A	AGACGGAGGAACGGTAACAAGGATTTGGAAGT	4739	4444	4440	3658	82	0.258478	30.0779	-15.2411	1	L23.a	L23.a
CEMBA180226_1A	AGACGGAGGAACGGTAAGGCTGGTTGCCTTAC	2963	2752	2751	2300	75	0.355659	30.0973	9.41617	19	L23.c	L23.c
CEMBA180226_1A	AGACGGAGGAACGGTACATTCAGTAATGACGT	8929	8457	8449	7154	37	0.267386	22.1528	-12.839	1	L23.a	L23.a
CEMBA180226_1A	AGACGGAGGAACGGTACATTCAGTTGCCTTAC	5015	4718	4710	3973	12	0.443517	-9.56406	34.6496	18	CGE	Vip.Crhr2
CEMBA180226_1A	AGACGGAGGAACGGTAGAACGCATGGATACTA	4444	4169	4159	3443	6	0.401418	-5.49592	0.25634	3	Opc	Opc
CEMBA180226_1A	AGACGGAGGAACGGTAGAACGCATTTACGACC	1394	1321	1319	1121	11	0.235294	31.3628	-12.856	1	L23.a	L23.a
CEMBA180226_1A	AGACGGAGGAACGGTAGGAAGACTATAGCCTT	4055	3846	3844	3244	14	0.313213	25.8256	-12.9837	1	L23.a	L23.a
CEMBA180226_1A	AGACGGAGGAACGGTATGCTGGTAATTCGTTG	1648	1509	1509	1253	4	0.482839	9.38573	-32.1619	16	Mgc	Mgc
CEMBA180226_1A	AGACGGAGGAACGGTATGCTGGTACGAATTCC	10763	10259	10247	8598	20	0.240109	6.86632	30.9548	6	L5.IT.a	L5.IT.a
CEMBA180226_1A	AGACGGAGGAACGGTATGCTGGTATAAGATCC	3164	2956	2955	2468	9	0.611685	28.1565	-24.0783	4	Smc	Smc
CEMBA180226_1A	AGACGGAGGAACGGTATGTCAGCTAACGAACG	9821	9307	9301	7848	19	0.328488	22.3097	5.87784	19	L23.c	L23.c
CEMBA180226_1A	AGACGGAGGAACGGTATGTCAGCTGAAGTATG	4974	4707	4698	3974	53	0.298548	23.7538	2.37627	19	L23.c	L23.c
CEMBA180226_1A	AGACGGAGGAACGGTATGTCAGCTTCCGGTAA	12398	11818	11804	9937	21	0.321551	20.4435	-7.41561	5	L23.b	L23.b
CEMBA180226_1A	AGACGGAGGAACGGTATGTCAGCTTTCATCCA	7508	6996	6991	5817	26	0.290323	7.36357	4.02923	5	L23.b	L23.b
CEMBA180226_1A	AGACGGAGGAACGGTATGTCAGCTTTGGAAGT	3492	3306	3299	2735	5	0.448645	-14.5868	-33.2074	14	NP	NP
CEMBA180226_1A	AGACGGAGGAACGGTATTCGGAAGTTGGAAGT	4218	3995	3992	3330	3	0.475714	-18.3674	18.2496	9	Asc	Asc
CEMBA180226_1A	AGACGGAGGAATTACGACAAGGATTTGGAAGT	4627	4391	4383	3689	37	0.320242	-1.42086	9.33071	10	L4	L4
CEMBA180226_1A	AGACGGAGGAATTACGAGGCTGGTAAGAGATG	6799	6447	6444	5341	19	0.286131	22.219	-2.80866	5	L23.b	L23.b
CEMBA180226_1A	AGACGGAGGAATTACGAGGCTGGTGGTTAGAC	5107	4780	4776	4160	30	0.238722	24.0155	0.680177	5	L23.b	L23.b
CEMBA180226_1A	AGACGGAGGAATTACGCATTCAGTTTACGACC	9661	9107	9087	7796	118	0.253632	26.9855	-0.412457	19	L23.c	L23.c
CEMBA180226_1A	AGACGGAGGAATTACGGGAAGACTGGATACTA	1739	1623	1621	1384	32	0.38424	-14.151	30.9551	18	CGE	Lamp5.Ndnf
CEMBA180226_1A	AGACGGAGGAATTACGGGAAGACTGGTTAGAC	2351	2012	2009	1736	87	0.205302	-14.3304	5.40868	9	Asc	Asc
CEMBA180226_1A	AGACGGAGGAATTACGGGAAGACTTTGGAAGT	9869	9392	9381	7941	22	0.289732	-2.09302	26.6466	6	L5.IT.a	L5.IT.a
CEMBA180226_1A	AGACGGAGGAATTACGTGCTGGTAAACGAACG	11330	10815	10803	9191	16	0.267533	15.6581	23.8164	17	L5.IT.b	L5.IT.b
CEMBA180226_1A	AGACGGAGGAATTACGTTCGGAAGAACGAACG	2221	2034	2030	1699	6	0.476	-18.3177	13.5974	9	Asc	Asc
CEMBA180226_1A	AGACGGAGGCAACCTAACAAGGATTAAGATCC	3654	3408	3401	2921	18	0.320938	29.2515	-16.3882	1	L23.a	L23.a
CEMBA180226_1A	AGACGGAGGCAACCTAACAAGGATTCCGGTAA	7360	6986	6979	5861	11	0.428571	-10.9433	-20.0426	13	Pv	Pv.Tac1
CEMBA180226_1A	AGACGGAGGCAACCTAACAAGGATTGCCTTAC	2526	2322	2321	1989	76	0.278023	32.8678	-7.21369	1	L23.a	L23.a
CEMBA180226_1A	AGACGGAGGCAACCTAAGGCTGGTATTCGTTG	2629	2452	2445	2048	30	0.55761	-30.4028	-1.34805	2	Other	Other
CEMBA180226_1A	AGACGGAGGCAACCTAAGGCTGGTGGATACTA	3575	3363	3361	2833	8	0.293068	4.13465	12.7287	10	L4	L4
CEMBA180226_1A	AGACGGAGGCAACCTACATTCAGTAAGAGATG	2447	1795	1791	1486	453	0.481812	20.0182	-31.8898	15	End	End
CEMBA180226_1A	AGACGGAGGCAACCTACATTCAGTGGATACTA	4676	4428	4427	3768	32	0.337134	-8.34414	-9.26569	20	L6.CT	L6.CT
CEMBA180226_1A	AGACGGAGGCAACCTACATTCAGTTTGGAAGT	15856	14912	14898	12473	108	0.300352	-1.00201	17.2128	6	L5.IT.a	L5.IT.a
CEMBA180226_1A	AGACGGAGGCAACCTAGAACGCATATTCGTTG	3240	2991	2987	2506	11	0.568681	-32.6347	-1.69806	2	Other	Other
CEMBA180226_1A	AGACGGAGGCAACCTAGAACGCATTTACGACC	9418	9014	9009	7600	30	0.319059	19.1941	-2.0692	5	L23.b	L23.b
CEMBA180226_1A	AGACGGAGGCAACCTAGAACGCATTTCATCCA	5214	4848	4836	4022	88	0.3257	27.6269	0.118225	19	L23.c	L23.c
CEMBA180226_1A	AGACGGAGGCAACCTAGGAAGACTATAGCCTT	2368	2174	2168	1837	71	0.40509	-14.303	31.432	18	CGE	Sncg
CEMBA180226_1A	AGACGGAGGCAACCTATGCTGGTAAAGAGATG	1554	1365	1361	1123	2	0.417897	14.2518	-29.6338	16	Mgc	Mgc
CEMBA180226_1A	AGACGGAGGCCTCAATACAAGGATATTCGTTG	3236	3075	3074	2562	29	0.292161	11.4052	0.331263	5	L23.b	L23.b
CEMBA180226_1A	AGACGGAGGCCTCAATACAAGGATCGAATTCC	15843	14948	14933	12262	50	0.357012	7.55127	20.5578	6	L5.IT.a	L5.IT.a
CEMBA180226_1A	AGACGGAGGCCTCAATACAAGGATGAAGTATG	4032	3798	3790	3213	52	0.313582	5.8988	6.4338	10	L4	L4
CEMBA180226_1A	AGACGGAGGCCTCAATACAAGGATTTGGAAGT	2682	2501	2501	2084	50	0.531675	-31.3836	-1.22972	2	Other	Other
CEMBA180226_1A	AGACGGAGGCCTCAATCATTCAGTAACGAACG	10590	10062	10052	8454	38	0.288335	24.8858	6.81778	19	L23.c	L23.c
CEMBA180226_1A	AGACGGAGGCCTCAATCATTCAGTGGTTAGAC	12505	11853	11843	10097	50	0.278966	-1.05203	25.1061	6	L5.IT.a	L5.IT.a
CEMBA180226_1A	AGACGGAGGCCTCAATGAACGCATAATGACGT	3769	3549	3546	2981	0	0.536346	-23.9667	13.2942	9	Asc	Asc
CEMBA180226_1A	AGACGGAGGCCTCAATGAACGCATAGGATAAC	2313	2166	2162	1795	21	0.261011	12.2457	0.391316	5	L23.b	L23.b
CEMBA180226_1A	AGACGGAGGCCTCAATGAACGCATTGCCTTAC	7276	6908	6900	5834	21	0.308878	15.8452	-4.52055	5	L23.b	L23.b
CEMBA180226_1A	AGACGGAGGCCTCAATGGAAGACTTAAGATCC	2309	2160	2158	1770	2	0.556661	12.7237	-31.5837	16	Mgc	Mgc
CEMBA180226_1A	AGACGGAGGCCTCAATTGTCAGCTAAGAGATG	2907	2703	2702	2234	8	0.42126	-15.0288	6.71712	9	Asc	Asc
CEMBA180226_1A	AGACGGAGGCCTCAATTGTCAGCTGAAGTATG	5687	5434	5424	4622	14	0.279362	-13.1926	29.4377	18	CGE	Lamp5.Ndnf
CEMBA180226_1A	AGACGGAGGCGTAGTAACAAGGATAAGGAGTA	1949	1602	1600	1132	31	0.343669	14.7689	-18.4771	16	Mgc	Mgc
CEMBA180226_1A	AGACGGAGGCGTAGTAAGGCTGGTACTGCATA	3105	2920	2918	2166	1	0.476148	-22.8141	2.2924	9	Asc	Asc
CEMBA180226_1A	AGACGGAGGCGTAGTAAGGCTGGTCCTAGAGT	2982	2775	2768	2065	57	0.312	6.32603	6.406	10	L4	L4
CEMBA180226_1A	AGACGGAGGCGTAGTACATTCAGTCCTAGAGT	20304	19193	19168	13642	48	0.299328	7.48444	3.51272	5	L23.b	L23.b
CEMBA180226_1A	AGACGGAGGCGTAGTACATTCAGTGCGTAAGA	2214	2060	2058	1574	0	0.57374	-20.3155	-9.9108	8	Ogc	Ogc
CEMBA180226_1A	AGACGGAGGCGTAGTACATTCAGTTCTCTCCG	7883	7360	7348	5455	45	0.281088	-0.129436	30.6879	6	L5.IT.a	L5.IT.a
CEMBA180226_1A	AGACGGAGGCGTAGTACATTCAGTTTATGCGA	2949	2732	2728	2020	39	0.420388	-17.0623	31.1181	18	CGE	Lamp5.Smad3
CEMBA180226_1A	AGACGGAGGCGTAGTAGAACGCATCCTAGAGT	14510	13562	13543	10063	65	0.355706	0.868784	-23.672	12	Sst	Doublets
CEMBA180226_1A	AGACGGAGGCGTAGTAGGAAGACTAAGGAGTA	9236	8701	8694	6284	8	0.502416	-24.1912	12.7984	9	Asc	Asc
CEMBA180226_1A	AGACGGAGGCGTAGTAGGAAGACTATCTGAGT	19745	18814	18793	13726	41	0.33563	3.28128	14.4519	10	L4	L4
CEMBA180226_1A	AGACGGAGGCGTAGTAGGAAGACTTTATGCGA	4907	4605	4600	3283	5	0.590598	-18.9567	-18.7336	8	Ogc	Ogc
CEMBA180226_1A	AGACGGAGGCGTAGTATGCTGGTAACTGCATA	3291	3111	3104	2300	3	0.57435	-34.9252	5.3572	2	Other	Other
CEMBA180226_1A	AGACGGAGGCGTAGTATGCTGGTATTCTAGCT	6052	5682	5666	4091	24	0.272295	16.1435	-7.38683	5	L23.b	L23.b
CEMBA180226_1A	AGACGGAGGCGTAGTATGTCAGCTAAGGAGTA	5170	4849	4847	3516	14	0.582457	-21.032	-17.3146	8	Ogc	Ogc
CEMBA180226_1A	AGACGGAGGCGTAGTATGTCAGCTACTGCATA	7911	7541	7530	5593	12	0.428721	-6.12731	37.1201	18	CGE	Vip.Crhr2
CEMBA180226_1A	AGACGGAGGCGTAGTATGTCAGCTCCTAGAGT	8189	7590	7581	5482	281	0.403318	-7.10095	36.2848	18	CGE	Sncg
CEMBA180226_1A	AGACGGAGGCGTAGTATGTCAGCTCTAAGCCT	26731	24953	24925	17913	55	0.273359	10.1426	7.37247	5	L23.b	L23.b
CEMBA180226_1A	AGACGGAGGCGTAGTATGTCAGCTGTAAGGAG	2486	2208	2204	1663	2	0.47541	10.9335	-28.3696	16	Mgc	Mgc
CEMBA180226_1A	AGACGGAGGCGTAGTATTCGGAAGAAGGAGTA	2383	2222	2218	1622	12	0.419723	-9.66082	2.01987	3	Opc	Opc
CEMBA180226_1A	AGACGGAGGCGTAGTATTCGGAAGCGTCTAAT	13725	12984	12971	9195	44	0.33592	3.83949	10.9419	10	L4	L4
CEMBA180226_1A	AGACGGAGGCGTAGTATTCGGAAGGTAAGGAG	1703	1491	1488	1111	6	0.411297	10.7621	-23.5276	16	Mgc	Mgc
CEMBA180226_1A	AGACGGAGGCTCATGAACAAGGATAAGGAGTA	3490	3280	3275	2387	18	0.512883	-22.0761	4.03489	9	Asc	Asc
CEMBA180226_1A	AGACGGAGGCTCATGAACAAGGATCCTAGAGT	2958	2677	2667	1933	18	0.488619	8.79139	-27.9953	16	Mgc	Mgc
CEMBA180226_1A	AGACGGAGGCTCATGAACAAGGATCTCTCTAT	8549	7996	7985	5737	70	0.281881	26.1199	-14.913	1	L23.a	L23.a
CEMBA180226_1A	AGACGGAGGCTCATGAACAAGGATGCGTAAGA	6739	6365	6355	4841	21	0.256667	29.6298	1.61108	19	L23.c	L23.c
CEMBA180226_1A	AGACGGAGGCTCATGAACAAGGATGTAAGGAG	7703	7270	7263	5481	47	0.277059	0.967704	29.4562	6	L5.IT.a	L5.IT.a
CEMBA180226_1A	AGACGGAGGCTCATGAACAAGGATTCGACTAG	2445	2300	2292	1780	10	0.494253	-5.16344	4.30051	3	Opc	Opc
CEMBA180226_1A	AGACGGAGGCTCATGAACAAGGATTTATGCGA	10177	9603	9593	6914	53	0.379242	-8.73803	-19.8538	13	Pv	Pv.Tac1
CEMBA180226_1A	AGACGGAGGCTCATGAACAAGGATTTCTAGCT	4163	3764	3756	2618	71	0.482617	-15.0761	8.57617	9	Asc	Asc
CEMBA180226_1A	AGACGGAGGCTCATGAAGGCTGGTACTGCATA	8601	8185	8176	6107	28	0.34033	27.6385	10.4209	19	L23.c	L23.c
CEMBA180226_1A	AGACGGAGGCTCATGAAGGCTGGTGTAAGGAG	1954	1814	1810	1347	9	0.518142	7.67333	-32.1253	16	Mgc	Mgc
CEMBA180226_1A	AGACGGAGGCTCATGACATTCAGTACTGCATA	5520	5050	5042	3879	59	0.531085	6.99526	-24.1992	16	Mgc	Mgc
CEMBA180226_1A	AGACGGAGGCTCATGACATTCAGTCGTCTAAT	5496	4994	4990	3574	10	0.491391	8.78744	-27.0076	16	Mgc	Mgc
CEMBA180226_1A	AGACGGAGGCTCATGACATTCAGTGCGTAAGA	3060	2817	2815	2156	56	0.570847	21.257	-24.8323	4	Smc	Smc
CEMBA180226_1A	AGACGGAGGCTCATGACATTCAGTGTAAGGAG	3571	3324	3318	2483	24	0.436985	-6.80691	2.98225	3	Opc	Opc
CEMBA180226_1A	AGACGGAGGCTCATGACATTCAGTTCGACTAG	13672	12897	12886	9906	243	0.281321	0.401263	28.634	6	L5.IT.a	L5.IT.a
CEMBA180226_1A	AGACGGAGGCTCATGAGAACGCATCGTCTAAT	4896	4546	4541	3183	17	0.610788	-17.8934	-18.0153	8	Ogc	Ogc
CEMBA180226_1A	AGACGGAGGCTCATGAGAACGCATTTCTAGCT	5598	5257	5242	3694	29	0.433878	-6.10053	1.80804	3	Opc	Opc
CEMBA180226_1A	AGACGGAGGCTCATGAGGAAGACTGCGTAAGA	1612	1501	1496	1131	13	0.500859	-3.38722	-39.1527	15	End	End
CEMBA180226_1A	AGACGGAGGCTCATGAGGAAGACTTCTCTCCG	4024	3335	3332	2416	52	0.314552	22.1023	-21.6572	4	Smc	Smc
CEMBA180226_1A	AGACGGAGGCTCATGATGCTGGTACTCTCTAT	2039	1790	1788	1380	49	0.53742	21.8109	-23.023	4	Smc	Smc
CEMBA180226_1A	AGACGGAGGCTCATGATGCTGGTAGTAAGGAG	9191	8617	8609	6466	27	0.273248	10.6496	29.8741	17	L5.IT.b	L5.IT.b
CEMBA180226_1A	AGACGGAGGCTCATGATTCGGAAGCCTAGAGT	17687	16731	16706	11931	84	0.314052	20.5786	-1.85688	5	L23.b	L23.b
CEMBA180226_1A	AGACGGAGGGACTCCTACAAGGATCCTAGAGT	2536	2358	2358	1776	0	0.402648	-15.5197	-9.58159	8	Ogc	Ogc
CEMBA180226_1A	AGACGGAGGGACTCCTACAAGGATTCGACTAG	2664	2357	2353	1843	18	0.437072	22.537	-21.8355	4	Smc	Smc
CEMBA180226_1A	AGACGGAGGGACTCCTAGGCTGGTTCGACTAG	2458	2257	2254	1751	63	0.269912	28.7507	17.083	7	L6.IT	L6.IT
CEMBA180226_1A	AGACGGAGGGACTCCTCATTCAGTTCTCTCCG	2120	1903	1901	1395	1	0.494398	11.847	-26.7137	16	Mgc	Mgc
CEMBA180226_1A	AGACGGAGGGACTCCTGAACGCATTCGACTAG	2095	1979	1978	1563	4	0.453066	-16.0567	18.3611	9	Asc	Asc
CEMBA180226_1A	AGACGGAGGGACTCCTTGCTGGTATCTCTCCG	10258	9743	9733	7097	25	0.576524	-26.7466	18.0998	9	Asc	Asc
CEMBA180226_1A	AGACGGAGGGACTCCTTGTCAGCTTCTCTCCG	15489	14575	14559	10698	65	0.254884	10.3156	-6.75246	5	L23.b	L23.b
CEMBA180226_1A	AGACGGAGGGAGCTACACAAGGATCTAAGCCT	10451	9892	9884	7262	40	0.311207	6.95413	8.25293	5	L23.b	L23.b
CEMBA180226_1A	AGACGGAGGGAGCTACAGGCTGGTATCTGAGT	11097	10484	10466	7837	45	0.316851	0.813489	10.5881	10	L4	L4
CEMBA180226_1A	AGACGGAGGGAGCTACAGGCTGGTTTCTAGCT	7591	7021	7012	5154	68	0.290402	17.9656	-3.40381	5	L23.b	L23.b
CEMBA180226_1A	AGACGGAGGGAGCTACCATTCAGTAAGGAGTA	16006	15194	15174	11437	42	0.379207	-0.493837	11.3878	10	L4	L4
CEMBA180226_1A	AGACGGAGGGAGCTACCATTCAGTCCTAGAGT	2413	2185	2184	1609	110	0.506375	-31.5976	4.56467	2	Other	Other
CEMBA180226_1A	AGACGGAGGGAGCTACCATTCAGTGCGTAAGA	14239	13415	13399	10657	156	0.294171	24.2967	-6.23949	1	L23.a	L23.a
CEMBA180226_1A	AGACGGAGGGAGCTACCATTCAGTTCGACTAG	2320	2164	2159	1653	13	0.538598	-8.19021	5.27345	3	Opc	Opc
CEMBA180226_1A	AGACGGAGGGAGCTACCATTCAGTTCTCTCCG	6976	6430	6421	4886	33	0.270044	23.5881	-13.6829	1	L23.a	L23.a
CEMBA180226_1A	AGACGGAGGGAGCTACCATTCAGTTTATGCGA	11741	11116	11107	8434	29	0.25364	29.7325	-9.8643	1	L23.a	L23.a
CEMBA180226_1A	AGACGGAGGGAGCTACGAACGCATCGTCTAAT	2680	2469	2468	1840	0	0.602448	9.05202	-33.9405	16	Mgc	Mgc
CEMBA180226_1A	AGACGGAGGGAGCTACGGAAGACTCCTAGAGT	7638	7249	7240	5394	51	0.51347	-6.22494	-18.4251	13	Pv	Doublets
CEMBA180226_1A	AGACGGAGGGAGCTACGGAAGACTCTCTCTAT	15508	14795	14781	10702	23	0.301412	2.77694	13.4927	10	L4	L4
CEMBA180226_1A	AGACGGAGGGAGCTACGGAAGACTTCGACTAG	3089	2820	2815	2120	5	0.540092	8.64301	-30.1225	16	Mgc	Mgc
CEMBA180226_1A	AGACGGAGGGAGCTACGGAAGACTTTCTAGCT	7357	6903	6899	4954	6	0.405506	-5.3658	-0.842913	3	Opc	Opc
CEMBA180226_1A	AGACGGAGGGAGCTACTGCTGGTAAAGGCTAT	2763	2550	2550	1919	15	0.464069	24.6482	-22.3278	4	Smc	Smc
CEMBA180226_1A	AGACGGAGGGAGCTACTGCTGGTACTCTCTAT	10242	9680	9665	7158	57	0.321482	21.9378	-8.98655	1	L23.a	L23.a
CEMBA180226_1A	AGACGGAGGGAGCTACTGCTGGTAGCGTAAGA	6494	5981	5975	4616	43	0.567961	24.613	-24.4726	4	Smc	Smc
CEMBA180226_1A	AGACGGAGGGAGCTACTGTCAGCTCTCTCTAT	6058	5645	5639	4136	15	0.438551	-11.0241	21.4897	18	CGE	Doublets
CEMBA180226_1A	AGACGGAGGGAGCTACTGTCAGCTGTAAGGAG	18535	17687	17672	13593	34	0.298831	21.9333	-6.80834	5	L23.b	L23.b
CEMBA180226_1A	AGACGGAGGGAGCTACTGTCAGCTTTATGCGA	3392	3102	3099	2322	24	0.318391	-12.0081	-1.19436	3	Opc	Opc
CEMBA180226_1A	AGACGGAGGTAGAGGAACAAGGATATCTGAGT	5515	5118	5116	3657	7	0.379523	-6.44229	-1.66082	3	Opc	Opc
CEMBA180226_1A	AGACGGAGGTAGAGGAACAAGGATTCGACTAG	4667	4399	4393	3340	44	0.344597	-5.12533	13.8908	10	L4	L4
CEMBA180226_1A	AGACGGAGGTAGAGGAACAAGGATTCTCTCCG	9645	9011	9003	6646	50	0.31283	6.65422	0.206767	5	L23.b	L23.b
CEMBA180226_1A	AGACGGAGGTAGAGGACATTCAGTACTGCATA	2650	2409	2408	1755	5	0.576752	12.27	-32.3157	16	Mgc	Mgc
CEMBA180226_1A	AGACGGAGGTAGAGGAGAACGCATCTCTCTAT	4490	4112	4109	2958	18	0.263348	2.66599	7.98861	10	L4	L4
CEMBA180226_1A	AGACGGAGGTAGAGGAGAACGCATTCTCTCCG	10208	9401	9389	6771	4	0.477315	-25.8089	14.4604	9	Asc	Asc
CEMBA180226_1A	AGACGGAGGTAGAGGAGAACGCATTTATGCGA	6798	6441	6426	4662	32	0.280017	23.3649	-0.0436799	5	L23.b	L23.b
CEMBA180226_1A	AGACGGAGGTAGAGGAGGAAGACTCGTCTAAT	5238	4945	4933	3440	18	0.50398	-8.44922	4.6405	3	Opc	Opc
CEMBA180226_1A	AGACGGAGGTAGAGGAGGAAGACTTATCCTCT	5312	4944	4938	3649	40	0.529791	-35.0458	3.52398	2	Other	Other
CEMBA180226_1A	AGACGGAGGTAGAGGATTCGGAAGAAGGAGTA	2148	1921	1916	1376	20	0.487926	13.693	-23.9863	16	Mgc	Mgc
CEMBA180226_1A	AGACGGAGGTAGAGGATTCGGAAGCCTAGAGT	4564	4212	4207	2997	30	0.343658	-16.1589	29.8479	18	CGE	Lamp5.Smad3
CEMBA180226_1A	AGACGGAGGTCATGAAACAAGGATATAGCCTT	3067	2841	2838	2366	7	0.634257	-24.7891	22.6613	9	Asc	Asc
CEMBA180226_1A	AGACGGAGGTCATGAAACAAGGATTAAGATCC	1563	1451	1448	1227	11	0.680445	-30.7057	-3.59421	2	Other	Other
CEMBA180226_1A	AGACGGAGGTCATGAAACAAGGATTTACGACC	1704	1605	1604	1350	17	0.53685	-25.9714	-16.2984	8	Ogc	Ogc
CEMBA180226_1A	AGACGGAGGTCATGAAACAAGGATTTCATCCA	2414	2250	2246	1888	22	0.582559	-36.742	1.18534	2	Other	Other
CEMBA180226_1A	AGACGGAGGTCATGAAAGGCTGGTTTCATCCA	2105	1943	1941	1630	14	0.523724	-24.7751	14.9295	9	Asc	Asc
CEMBA180226_1A	AGACGGAGGTCATGAACATTCAGTAGGATAAC	8092	7695	7685	6442	11	0.278165	20.1392	-11.9103	1	L23.a	L23.a
CEMBA180226_1A	AGACGGAGGTCATGAACATTCAGTATAGCCTT	3283	3068	3064	2565	20	0.531357	-24.5236	4.81197	9	Asc	Asc
CEMBA180226_1A	AGACGGAGGTCATGAACATTCAGTATTCGTTG	1716	1526	1522	1277	2	0.496593	23.7491	-32.2008	15	End	End
CEMBA180226_1A	AGACGGAGGTCATGAACATTCAGTCGAATTCC	5617	5311	5304	4465	12	0.443957	-4.33253	1.32603	3	Opc	Opc
CEMBA180226_1A	AGACGGAGGTCATGAACATTCAGTTTCATCCA	2747	2545	2537	2138	14	0.278082	10.0823	-4.95516	5	L23.b	L23.b
CEMBA180226_1A	AGACGGAGGTCATGAAGGAAGACTATAGCCTT	6034	5734	5726	4823	18	0.322034	-1.6157	23.0799	6	L5.IT.a	L5.IT.a
CEMBA180226_1A	AGACGGAGGTCATGAAGGAAGACTTAAGATCC	11109	10612	10603	8941	27	0.271698	24.8842	-1.01694	19	L23.c	L23.c
CEMBA180226_1A	AGACGGAGGTCATGAAGGAAGACTTTGGAAGT	4337	4058	4053	3349	4	0.567991	-28.8504	15.6116	9	Asc	Asc
CEMBA180226_1A	AGACGGAGGTCATGAATGCTGGTAGAAGTATG	2795	2621	2620	2220	3	0.464426	-1.66123	-33.6537	12	Sst	Sst.Myh8
CEMBA180226_1A	AGACGGAGGTCATGAATGTCAGCTAAGAGATG	3804	3530	3527	2907	7	0.493976	-7.07385	1.94839	3	Opc	Opc
CEMBA180226_1A	AGACGGAGGTCATGAATGTCAGCTTTGGAAGT	5093	4697	4691	3936	234	0.375871	-2.11028	7.45511	10	L4	L4
CEMBA180226_1A	AGACGGAGGTCATGAATTCGGAAGAAGAGATG	7549	7052	7039	5796	17	0.294068	14.8466	-3.58975	5	L23.b	L23.b
CEMBA180226_1A	AGACGGAGGTCATGAATTCGGAAGATAGCCTT	7793	7303	7300	6108	34	0.231914	25.3607	-3.6513	5	L23.b	L23.b
CEMBA180226_1A	AGACGGAGGTCTACCAACAAGGATGGTTAGAC	5331	5028	5019	4309	26	0.331899	15.1048	-6.53747	5	L23.b	L23.b
CEMBA180226_1A	AGACGGAGGTCTACCAACAAGGATTTACGACC	5542	5237	5233	4395	9	0.281556	3.24732	29.0171	6	L5.IT.a	L5.IT.a
CEMBA180226_1A	AGACGGAGGTCTACCAAGGCTGGTTTCATCCA	11575	10940	10932	9034	23	0.376026	1.43464	11.7071	10	L4	L4
CEMBA180226_1A	AGACGGAGGTCTACCACATTCAGTCGAATTCC	1444	1335	1334	1115	20	0.522887	-21.0883	9.47811	9	Asc	Asc
CEMBA180226_1A	AGACGGAGGTCTACCAGAACGCATATAGCCTT	3693	3498	3494	2883	10	0.483991	-16.8552	15.6873	9	Asc	Asc
CEMBA180226_1A	AGACGGAGGTCTACCAGGAAGACTAATGACGT	2683	2530	2528	2131	16	0.270814	27.9119	-7.24705	1	L23.a	L23.a
CEMBA180226_1A	AGACGGAGGTCTACCAGGAAGACTATTCGTTG	4812	4480	4476	3744	15	0.341647	1.15241	5.85573	10	L4	L4
CEMBA180226_1A	AGACGGAGGTCTACCAGGAAGACTGGATACTA	2974	2742	2737	2288	10	0.479744	-25.7542	2.84356	9	Asc	Asc
CEMBA180226_1A	AGACGGAGGTCTACCAGGAAGACTTGCCTTAC	8840	8371	8363	7013	29	0.321852	18.7093	8.37639	5	L23.b	L23.b
CEMBA180226_1A	AGACGGAGGTCTACCAGGAAGACTTTACGACC	6382	6044	6039	5047	41	0.327255	27.2609	9.27633	19	L23.c	L23.c
CEMBA180226_1A	AGACGGAGGTCTACCATGCTGGTAATAGCCTT	2712	2543	2541	2099	8	0.289449	2.34883	26.9277	6	L5.IT.a	L5.IT.a
CEMBA180226_1A	AGACGGAGGTCTACCATGCTGGTATGCCTTAC	2749	2602	2601	2189	21	0.46274	-25.555	-14.3821	8	Ogc	Ogc
CEMBA180226_1A	AGACGGAGGTCTACCATGTCAGCTAACGAACG	6026	5763	5757	4883	13	0.270642	3.63589	2.51161	10	L4	L4
CEMBA180226_1A	AGACGGAGGTCTACCATGTCAGCTAAGAGATG	2549	2321	2319	1889	3	0.484755	10.0328	-26.4977	16	Mgc	Mgc
CEMBA180226_1A	AGACGGAGGTCTACCATTCGGAAGAAGAGATG	3434	3153	3148	2590	1	0.512608	8.48529	-31.0967	16	Mgc	Mgc
CEMBA180226_1A	AGACGGAGGTCTACCATTCGGAAGAGGATAAC	3291	3070	3063	2575	1	0.231293	30.0462	-15.3206	1	L23.a	L23.a
CEMBA180226_1A	AGACGGAGTAAGGCGAACAAGGATCTCTCTAT	13515	12782	12767	9133	40	0.266147	28.1761	-11.6165	1	L23.a	L23.a
CEMBA180226_1A	AGACGGAGTAAGGCGAAGGCTGGTCCTAGAGT	2885	2731	2720	1994	7	0.567913	-26.4421	-18.8279	8	Ogc	Ogc
CEMBA180226_1A	AGACGGAGTAAGGCGAAGGCTGGTCTCTCTAT	4123	3885	3884	2745	6	0.571582	-25.4588	20.6455	9	Asc	Asc
CEMBA180226_1A	AGACGGAGTAAGGCGAAGGCTGGTTTATGCGA	3146	2936	2932	2141	5	0.29596	11.204	-9.03464	1	L23.a	L23.a
CEMBA180226_1A	AGACGGAGTAAGGCGACATTCAGTACTGCATA	7607	7027	7012	5386	54	0.556424	-35.2408	3.12497	2	Other	Other
CEMBA180226_1A	AGACGGAGTAAGGCGACATTCAGTCCTAGAGT	2292	2063	2060	1465	105	0.575269	25.737	-22.7666	4	Smc	Smc
CEMBA180226_1A	AGACGGAGTAAGGCGACATTCAGTCGTCTAAT	7013	6569	6558	5335	152	0.304507	29.4875	6.41178	19	L23.c	L23.c
CEMBA180226_1A	AGACGGAGTAAGGCGACATTCAGTGCGTAAGA	7431	7019	7007	5375	29	0.518081	-25.0677	12.6044	9	Asc	Asc
CEMBA180226_1A	AGACGGAGTAAGGCGACATTCAGTTATCCTCT	6859	6355	6347	4905	16	0.243544	15.4783	-0.534881	5	L23.b	L23.b
CEMBA180226_1A	AGACGGAGTAAGGCGAGAACGCATAAGGAGTA	9146	8342	8336	6181	16	0.321738	-17.7178	-31.9083	14	NP	NP
CEMBA180226_1A	AGACGGAGTAAGGCGAGAACGCATAAGGCTAT	6485	6012	6002	4428	93	0.233912	12.2742	31.311	17	L5.IT.b	L5.IT.b
CEMBA180226_1A	AGACGGAGTAAGGCGAGGAAGACTATCTGAGT	1759	1607	1606	1177	12	0.502508	26.4604	-23.9223	4	Smc	Smc
CEMBA180226_1A	AGACGGAGTAAGGCGAGGAAGACTCTAAGCCT	11288	10363	10334	7384	396	0.349641	25.1325	-0.855875	19	L23.c	L23.c
CEMBA180226_1A	AGACGGAGTAAGGCGAGGAAGACTCTCTCTAT	15754	14762	14738	10240	23	0.573022	-32.1956	3.59764	2	Other	Other
CEMBA180226_1A	AGACGGAGTAAGGCGAGGAAGACTTATCCTCT	7607	7114	7104	5379	13	0.392974	-9.38197	34.8114	18	CGE	Vip.Mybpc1
CEMBA180226_1A	AGACGGAGTAAGGCGAGGAAGACTTTCTAGCT	8610	7991	7980	5611	37	0.516745	-23.7712	12.9838	9	Asc	Asc
CEMBA180226_1A	AGACGGAGTAAGGCGATGCTGGTACCTAGAGT	3902	3594	3585	2501	5	0.61875	10.5034	-34.1086	16	Mgc	Mgc
CEMBA180226_1A	AGACGGAGTAAGGCGATGCTGGTAGTAAGGAG	7556	7105	7093	5345	43	0.328369	16.9013	7.11466	5	L23.b	L23.b
CEMBA180226_1A	AGACGGAGTAAGGCGATGTCAGCTATCTGAGT	8841	8346	8326	6135	64	0.350293	-13.8048	31.2784	18	CGE	Lamp5.Ndnf
CEMBA180226_1A	AGACGGAGTAAGGCGATTCGGAAGGCGTAAGA	4906	4587	4584	3431	16	0.400228	-7.21004	2.2604	3	Opc	Opc
CEMBA180226_1A	AGACGGAGTAAGGCGATTCGGAAGGTAAGGAG	6967	6489	6485	4826	61	0.230335	30.9527	-9.28728	1	L23.a	L23.a
CEMBA180226_1A	AGACGGAGTACGCTGCACAAGGATACTGCATA	8491	7991	7985	5900	27	0.544899	-4.89496	6.06932	3	Opc	Opc
CEMBA180226_1A	AGACGGAGTACGCTGCCATTCAGTACTGCATA	2118	1975	1972	1508	12	0.577692	-25.0274	-9.52953	8	Ogc	Ogc
CEMBA180226_1A	AGACGGAGTACGCTGCCATTCAGTCCTAGAGT	19184	18074	18054	13621	257	0.272004	3.99894	32.2148	6	L5.IT.a	L5.IT.a
CEMBA180226_1A	AGACGGAGTACGCTGCCATTCAGTTTCTAGCT	4462	4121	4113	3024	18	0.334404	-2.11065	18.4856	6	L5.IT.a	L5.IT.a
CEMBA180226_1A	AGACGGAGTACGCTGCGAACGCATATCTGAGT	10139	9459	9450	7035	71	0.260365	8.22789	8.98763	5	L23.b	L23.b
CEMBA180226_1A	AGACGGAGTACGCTGCGAACGCATTATCCTCT	5239	4331	4322	3212	729	0.617751	-31.9639	4.69056	2	Other	Other
CEMBA180226_1A	AGACGGAGTACGCTGCGAACGCATTTATGCGA	12301	11692	11683	8492	34	0.311338	19.0643	-10.7796	1	L23.a	L23.a
CEMBA180226_1A	AGACGGAGTACGCTGCTGCTGGTATTATGCGA	11770	11055	11042	8102	77	0.323568	20.3315	-0.870353	5	L23.b	L23.b
CEMBA180226_1A	AGACGGAGTACGCTGCTGTCAGCTCTCTCTAT	8055	7407	7396	5350	136	0.26612	5.00603	26.9874	6	L5.IT.a	L5.IT.a
CEMBA180226_1A	AGACGGAGTACGCTGCTGTCAGCTTATCCTCT	3932	3572	3569	2721	27	0.508244	-18.1387	13.4403	9	Asc	Asc
CEMBA180226_1A	AGACGGAGTACGCTGCTTCGGAAGAAGGAGTA	4541	4299	4295	3178	30	0.280906	28.592	-9.19966	1	L23.a	L23.a
CEMBA180226_1A	AGACGGAGTACGCTGCTTCGGAAGACTGCATA	13302	12644	12637	9404	80	0.321595	18.9044	-12.102	1	L23.a	L23.a
CEMBA180226_1A	AGACGGAGTACGCTGCTTCGGAAGTTCTAGCT	8330	7839	7832	5602	18	0.310159	18.7817	-2.51995	5	L23.b	L23.b
CEMBA180226_1A	AGACGGAGTACTGCCTACAAGGATCGAATTCC	6898	6471	6465	5383	17	0.23719	30.3212	-1.23468	19	L23.c	L23.c
CEMBA180226_1A	AGACGGAGTACTGCCTACAAGGATGGATACTA	6830	6444	6433	5427	33	0.302426	13.7643	2.00896	5	L23.b	L23.b
CEMBA180226_1A	AGACGGAGTACTGCCTACAAGGATTAAGATCC	4558	4288	4280	3641	29	0.257547	10.8363	30.4845	17	L5.IT.b	L5.IT.b
CEMBA180226_1A	AGACGGAGTACTGCCTACAAGGATTTACGACC	4475	4255	4251	3665	13	0.323248	6.67049	18.7815	6	L5.IT.a	L5.IT.a
CEMBA180226_1A	AGACGGAGTACTGCCTAGGCTGGTAACGAACG	2923	2722	2720	2294	3	0.455087	-15.8494	13.1352	9	Asc	Asc
CEMBA180226_1A	AGACGGAGTACTGCCTAGGCTGGTAGGATAAC	2687	2501	2495	2114	6	0.40589	-6.39158	-1.1532	3	Opc	Opc
CEMBA180226_1A	AGACGGAGTACTGCCTCATTCAGTAATGACGT	2033	1841	1836	1603	56	0.46383	-29.254	-0.0400056	2	Other	Other
CEMBA180226_1A	AGACGGAGTACTGCCTCATTCAGTATAGCCTT	3152	2972	2967	2506	25	0.324356	25.6588	-15.0296	1	L23.a	L23.a
CEMBA180226_1A	AGACGGAGTACTGCCTCATTCAGTTTACGACC	3482	3305	3299	2816	12	0.283391	6.0385	1.00325	5	L23.b	L23.b
CEMBA180226_1A	AGACGGAGTACTGCCTGAACGCATTAAGATCC	2998	2539	2533	2117	298	0.554622	23.0582	-32.3199	15	End	End
CEMBA180226_1A	AGACGGAGTACTGCCTGAACGCATTCCGGTAA	12268	11558	11550	9776	64	0.278626	3.46791	27.6277	6	L5.IT.a	L5.IT.a
CEMBA180226_1A	AGACGGAGTACTGCCTGGAAGACTGGATACTA	5773	5510	5502	4679	58	0.485637	-18.7385	29.4546	18	CGE	Lamp5.Smad3
CEMBA180226_1A	AGACGGAGTACTGCCTTGTCAGCTATTCGTTG	1717	1590	1589	1341	15	0.502878	-19.0958	-7.31818	8	Ogc	Ogc
CEMBA180226_1A	AGACGGAGTACTGCCTTGTCAGCTGGTTAGAC	10380	9800	9792	8424	31	0.259367	4.78808	29.3	6	L5.IT.a	L5.IT.a
CEMBA180226_1A	AGACGGAGTAGCGCTCACAAGGATAAGGAGTA	12863	12269	12260	8887	42	0.298566	11.8606	24.2645	17	L5.IT.b	L5.IT.b
CEMBA180226_1A	AGACGGAGTAGCGCTCACAAGGATATCTGAGT	2553	2388	2384	1770	10	0.589956	-25.1712	-17.7404	8	Ogc	Ogc
CEMBA180226_1A	AGACGGAGTAGCGCTCACAAGGATCCTAGAGT	3781	3568	3567	2546	14	0.43208	-9.20146	2.57131	3	Opc	Opc
CEMBA180226_1A	AGACGGAGTAGCGCTCACAAGGATTATCCTCT	18757	17575	17552	13175	100	0.257552	26.0897	-4.86102	1	L23.a	L23.a
CEMBA180226_1A	AGACGGAGTAGCGCTCAGGCTGGTAAGGAGTA	3214	3015	3009	2204	60	0.441994	-18.119	29.9035	18	CGE	Lamp5.Smad3
CEMBA180226_1A	AGACGGAGTAGCGCTCAGGCTGGTACTGCATA	1649	1520	1518	1133	34	0.589301	-29.8295	12.5651	9	Asc	Asc
CEMBA180226_1A	AGACGGAGTAGCGCTCAGGCTGGTGCGTAAGA	2812	2588	2586	1944	28	0.546633	-20.1326	5.19731	9	Asc	Asc
CEMBA180226_1A	AGACGGAGTAGCGCTCCATTCAGTAAGGCTAT	2781	2521	2518	1864	24	0.481019	9.61315	-24.9817	16	Mgc	Mgc
CEMBA180226_1A	AGACGGAGTAGCGCTCCATTCAGTGCGTAAGA	5754	5357	5352	4189	51	0.40042	0.254562	-31.115	12	Sst	Sst.Igfbp6
CEMBA180226_1A	AGACGGAGTAGCGCTCCATTCAGTTTCTAGCT	13265	12397	12386	8834	68	0.232409	31.4212	-1.45597	1	L23.a	L23.a
CEMBA180226_1A	AGACGGAGTAGCGCTCGAACGCATGCGTAAGA	1660	1562	1559	1186	19	0.586008	-21.2098	22.545	9	Asc	Asc
CEMBA180226_1A	AGACGGAGTAGCGCTCGAACGCATTTATGCGA	12214	11558	11547	8468	36	0.291456	26.9528	-11.9606	1	L23.a	L23.a
CEMBA180226_1A	AGACGGAGTAGCGCTCGGAAGACTATCTGAGT	16910	16013	15997	11766	88	0.27436	13.5866	0.467082	5	L23.b	L23.b
CEMBA180226_1A	AGACGGAGTAGCGCTCGGAAGACTTCGACTAG	4410	3999	3997	3000	36	0.383838	-10.8875	-2.74928	3	Opc	Opc
CEMBA180226_1A	AGACGGAGTAGCGCTCTGCTGGTAAAGGAGTA	5912	5468	5461	3923	10	0.462091	-14.3856	-12.1631	8	Ogc	Ogc
CEMBA180226_1A	AGACGGAGTAGCGCTCTGCTGGTACCTAGAGT	2202	2024	2020	1458	5	0.563003	-32.7939	-1.31189	2	Other	Other
CEMBA180226_1A	AGACGGAGTAGCGCTCTGCTGGTACGTCTAAT	1995	1838	1833	1325	6	0.476855	9.62949	-28.7077	16	Mgc	Mgc
CEMBA180226_1A	AGACGGAGTAGCGCTCTGTCAGCTAAGGAGTA	6522	5686	5675	4173	585	0.60038	-30.8461	-0.544051	2	Other	Other
CEMBA180226_1A	AGACGGAGTAGCGCTCTGTCAGCTACTGCATA	1972	1778	1775	1331	2	0.491983	14.9721	-27.6161	16	Mgc	Mgc
CEMBA180226_1A	AGACGGAGTAGCGCTCTTCGGAAGCCTAGAGT	7930	7377	7364	5310	13	0.276545	9.28114	-2.81026	5	L23.b	L23.b
CEMBA180226_1A	AGACGGAGTAGGCATGACAAGGATCCTAGAGT	6559	6116	6110	4523	102	0.425086	-11.657	-24.6398	13	Pv	Pv.Tac1
CEMBA180226_1A	AGACGGAGTAGGCATGACAAGGATCGTCTAAT	6462	6122	6116	4595	43	0.280161	10.5469	-7.44808	5	L23.b	L23.b
CEMBA180226_1A	AGACGGAGTAGGCATGACAAGGATCTAAGCCT	8634	8127	8118	6007	43	0.327092	17.7705	1.28995	5	L23.b	L23.b
CEMBA180226_1A	AGACGGAGTAGGCATGACAAGGATTCTCTCCG	2462	2304	2298	1997	4	0.359709	19.3883	-2.79828	5	L23.b	L23.b
CEMBA180226_1A	AGACGGAGTAGGCATGAGGCTGGTAAGGAGTA	20083	19015	18997	14105	48	0.313871	8.46984	2.96642	5	L23.b	L23.b
CEMBA180226_1A	AGACGGAGTAGGCATGAGGCTGGTGCGTAAGA	7471	6941	6937	5333	16	0.489381	22.6504	-23.3569	4	Smc	Smc
CEMBA180226_1A	AGACGGAGTAGGCATGAGGCTGGTTTCTAGCT	14379	13701	13685	9900	31	0.327179	29.2964	16.7117	7	L6.IT	L6.IT
CEMBA180226_1A	AGACGGAGTAGGCATGCATTCAGTAAGGAGTA	20253	19160	19141	14563	83	0.214963	7.15981	31.2645	6	L5.IT.a	L5.IT.a
CEMBA180226_1A	AGACGGAGTAGGCATGCATTCAGTACTGCATA	14257	13439	13421	10302	23	0.250309	16.4651	-4.50419	5	L23.b	L23.b
CEMBA180226_1A	AGACGGAGTAGGCATGCATTCAGTCTAAGCCT	18775	17579	17549	13198	38	0.298017	23.6328	-5.16224	1	L23.a	L23.a
CEMBA180226_1A	AGACGGAGTAGGCATGCATTCAGTTATCCTCT	4040	3753	3747	2927	12	0.307641	10.3592	4.50718	5	L23.b	L23.b
CEMBA180226_1A	AGACGGAGTAGGCATGGAACGCATCTAAGCCT	19947	18551	18522	13770	63	0.238434	13.3327	26.3958	17	L5.IT.b	L5.IT.b
CEMBA180226_1A	AGACGGAGTAGGCATGGAACGCATGCGTAAGA	3243	3004	3001	2332	47	0.569398	-31.0664	-2.48514	2	Other	Other
CEMBA180226_1A	AGACGGAGTAGGCATGGGAAGACTCCTAGAGT	22495	21027	21006	15448	71	0.217824	7.33995	27.9904	6	L5.IT.a	L5.IT.a
CEMBA180226_1A	AGACGGAGTAGGCATGGGAAGACTCTAAGCCT	13955	13276	13260	9794	38	0.284622	23.6248	5.7669	19	L23.c	L23.c
CEMBA180226_1A	AGACGGAGTAGGCATGGGAAGACTTTCTAGCT	1868	1743	1740	1258	38	0.520281	-38.0455	3.91424	2	Other	Other
CEMBA180226_1A	AGACGGAGTAGGCATGTGCTGGTAAAGGAGTA	9593	9139	9132	6885	29	0.307692	20.5655	-1.51275	5	L23.b	L23.b
CEMBA180226_1A	AGACGGAGTAGGCATGTGCTGGTAACTGCATA	5640	5334	5328	4014	11	0.595708	-20.1687	-20.2275	8	Ogc	Ogc
CEMBA180226_1A	AGACGGAGTAGGCATGTGCTGGTAGTAAGGAG	5800	5448	5444	4124	14	0.309955	29.9028	-5.161	1	L23.a	L23.a
CEMBA180226_1A	AGACGGAGTAGGCATGTGCTGGTATCGACTAG	2765	2543	2542	1952	11	0.525789	-22.9094	-10.1046	8	Ogc	Ogc
CEMBA180226_1A	AGACGGAGTAGGCATGTGTCAGCTCCTAGAGT	28909	27361	27322	20210	76	0.264821	10.2382	29.7767	6	L5.IT.a	L5.IT.a
CEMBA180226_1A	AGACGGAGTAGGCATGTTCGGAAGTATCCTCT	5633	5169	5159	4026	124	0.300316	1.62708	22.6668	6	L5.IT.a	L5.IT.a
CEMBA180226_1A	AGACGGAGTATGCCATACAAGGATAGGATAAC	2194	2052	2051	1715	12	0.509637	-32.4303	2.18607	2	Other	Other
CEMBA180226_1A	AGACGGAGTATGCCATACAAGGATTCCGGTAA	5088	4777	4769	4033	48	0.40703	7.42961	20.5196	6	L5.IT.a	L5.IT.a
CEMBA180226_1A	AGACGGAGTATGCCATAGGCTGGTATAGCCTT	3247	3090	3090	2603	10	0.320705	24.5583	-14.8292	1	L23.a	L23.a
CEMBA180226_1A	AGACGGAGTATGCCATAGGCTGGTTCCGGTAA	1375	1305	1304	1089	1	0.587971	-24.843	-15.071	8	Ogc	Ogc
CEMBA180226_1A	AGACGGAGTATGCCATCATTCAGTGGTTAGAC	9012	8495	8489	7236	72	0.299784	-1.77051	27.002	6	L5.IT.a	L5.IT.a
CEMBA180226_1A	AGACGGAGTATGCCATGAACGCATAATGACGT	7222	6758	6750	5738	36	0.38015	6.99794	14.9196	10	L4	L4
CEMBA180226_1A	AGACGGAGTATGCCATGAACGCATATAGCCTT	1784	1645	1643	1360	68	0.527299	-17.7379	17.3218	9	Asc	Asc
CEMBA180226_1A	AGACGGAGTATGCCATGAACGCATTTCATCCA	2536	2367	2361	1964	4	0.523406	-21.1528	12.3644	9	Asc	Asc
CEMBA180226_1A	AGACGGAGTATGCCATTGCTGGTAAACGAACG	9899	9387	9373	7946	77	0.314444	18.896	-7.33151	5	L23.b	L23.b
CEMBA180226_1A	AGACGGAGTATGCCATTGCTGGTATTGGAAGT	7992	7529	7519	6258	25	0.313542	2.17071	9.32519	10	L4	L4
CEMBA180226_1A	AGACGGAGTATGCCATTGTCAGCTTGCCTTAC	3240	2905	2902	2467	21	0.34858	-20.6075	1.47085	9	Asc	Asc
CEMBA180226_1A	AGACGGAGTATGCCATTTCGGAAGGGTTAGAC	5565	5224	5221	4502	81	0.261388	19.9845	16.8818	7	L6.IT	L6.IT
CEMBA180226_1A	AGACGGAGTATGGTCGACAAGGATATAGCCTT	1292	1204	1201	1046	3	0.584958	-23.6257	-8.95894	8	Ogc	Ogc
CEMBA180226_1A	AGACGGAGTATGGTCGACAAGGATATTCGTTG	10199	9366	9356	7847	23	0.243599	3.85375	24.8582	6	L5.IT.a	L5.IT.a
CEMBA180226_1A	AGACGGAGTATGGTCGACAAGGATTTGGAAGT	7904	7410	7403	6115	19	0.269532	-13.5988	26.5457	18	CGE	Lamp5.Smad3
CEMBA180226_1A	AGACGGAGTATGGTCGAGGCTGGTTTACGACC	5737	5463	5457	4621	29	0.341772	2.27778	12.0914	10	L4	L4
CEMBA180226_1A	AGACGGAGTATGGTCGCATTCAGTAATGACGT	2184	2031	2029	1726	14	0.509081	-16.8417	9.84704	9	Asc	Asc
CEMBA180226_1A	AGACGGAGTATGGTCGCATTCAGTCGAATTCC	1743	1596	1592	1326	19	0.569219	-18.4195	4.60352	9	Asc	Asc
CEMBA180226_1A	AGACGGAGTATGGTCGCATTCAGTGGATACTA	2377	2251	2247	1898	5	0.309903	28.368	5.38709	19	L23.c	L23.c
CEMBA180226_1A	AGACGGAGTATGGTCGCATTCAGTTTACGACC	1865	1757	1754	1497	6	0.508464	-23.9476	15.8128	9	Asc	Asc
CEMBA180226_1A	AGACGGAGTATGGTCGTGCTGGTAATTCGTTG	12185	11505	11494	9575	21	0.297146	4.7414	12.0548	10	L4	L4
CEMBA180226_1A	AGACGGAGTATGGTCGTGCTGGTAGGTTAGAC	1695	1613	1611	1379	5	0.296507	26.1591	-7.49165	1	L23.a	L23.a
CEMBA180226_1A	AGACGGAGTATGGTCGTGCTGGTATTACGACC	11984	11297	11278	9572	47	0.289932	19.8657	-11.7414	1	L23.a	L23.a
CEMBA180226_1A	AGACGGAGTATGGTCGTGCTGGTATTGGAAGT	1582	1514	1511	1256	3	0.502326	-23.0319	0.206553	9	Asc	Asc
CEMBA180226_1A	AGACGGAGTATGGTCGTGTCAGCTAAGAGATG	12801	12266	12261	10028	35	0.286242	5.92666	13.861	10	L4	L4
CEMBA180226_1A	AGACGGAGTATGGTCGTTCGGAAGTTACGACC	3320	3112	3107	2651	22	0.26647	3.15011	19.755	6	L5.IT.a	L5.IT.a
CEMBA180226_1A	AGACGGAGTCCTGAGCACAAGGATTTATGCGA	4161	3858	3857	2813	11	0.421907	-8.17105	0.356786	3	Opc	Opc
CEMBA180226_1A	AGACGGAGTCCTGAGCAGGCTGGTTCGACTAG	2655	2466	2463	1908	25	0.242981	30.073	-8.45926	1	L23.a	L23.a
CEMBA180226_1A	AGACGGAGTCCTGAGCCATTCAGTCCTAGAGT	16790	15913	15896	11958	96	0.274861	22.5976	-12.6748	1	L23.a	L23.a
CEMBA180226_1A	AGACGGAGTCCTGAGCCATTCAGTCTCTCTAT	4184	3908	3905	2834	1	0.579038	9.19361	-31.6542	16	Mgc	Mgc
CEMBA180226_1A	AGACGGAGTCCTGAGCGAACGCATATCTGAGT	11588	11033	11023	8184	29	0.324534	17.6579	5.59011	5	L23.b	L23.b
CEMBA180226_1A	AGACGGAGTCCTGAGCGAACGCATCCTAGAGT	15091	14368	14351	10444	39	0.30846	-3.2484	20.6881	6	L5.IT.a	L5.IT.a
CEMBA180226_1A	AGACGGAGTCCTGAGCGAACGCATCGTCTAAT	22032	20763	20734	15060	210	0.291394	-2.09183	22.0357	6	L5.IT.a	L5.IT.a
CEMBA180226_1A	AGACGGAGTCCTGAGCGAACGCATGCGTAAGA	2805	2632	2630	2039	16	0.522217	24.4394	-23.7693	4	Smc	Smc
CEMBA180226_1A	AGACGGAGTCCTGAGCGAACGCATTCGACTAG	9550	8979	8968	6974	37	0.279871	21.8774	-9.70721	1	L23.a	L23.a
CEMBA180226_1A	AGACGGAGTCCTGAGCGGAAGACTTATCCTCT	13251	12191	12181	9179	39	0.235919	-12.4355	25.4416	18	CGE	Lamp5.Smad3
CEMBA180226_1A	AGACGGAGTCCTGAGCGGAAGACTTCGACTAG	9300	8797	8783	6823	39	0.299943	18.8887	-2.66307	5	L23.b	L23.b
CEMBA180226_1A	AGACGGAGTCCTGAGCTGCTGGTAAAGGAGTA	1701	1587	1580	1174	5	0.541391	-18.393	3.66607	9	Asc	Asc
CEMBA180226_1A	AGACGGAGTCCTGAGCTGCTGGTAACTGCATA	2061	1937	1932	1452	11	0.541272	-5.70409	7.02247	3	Opc	Opc
CEMBA180226_1A	AGACGGAGTCCTGAGCTGCTGGTACTCTCTAT	7297	6869	6862	4993	24	0.559774	-31.4515	-1.05677	2	Other	Other
CEMBA180226_1A	AGACGGAGTCCTGAGCTGCTGGTATCTCTCCG	3860	3611	3604	2681	15	0.505298	-23.3037	11.6306	9	Asc	Asc
CEMBA180226_1A	AGACGGAGTCCTGAGCTGTCAGCTCTAAGCCT	5347	4684	4675	3409	16	0.379858	-10.5322	-2.13957	3	Opc	Opc
CEMBA180226_1A	AGACGGAGTCCTGAGCTGTCAGCTCTCTCTAT	25300	23778	23750	17494	93	0.282021	15.9002	-3.71598	5	L23.b	L23.b
CEMBA180226_1A	AGACGGAGTCCTGAGCTGTCAGCTTATCCTCT	3009	2792	2784	2157	6	0.565867	-26.7398	-14.5426	8	Ogc	Ogc
CEMBA180226_1A	AGACGGAGTCGACGTCACAAGGATAAGGCTAT	19530	18456	18426	13233	100	0.316169	1.69881	9.65564	10	L4	L4
CEMBA180226_1A	AGACGGAGTCGACGTCACAAGGATATCTGAGT	7228	6477	6467	4609	3	0.40359	9.04895	-24.6044	16	Mgc	Mgc
CEMBA180226_1A	AGACGGAGTCGACGTCACAAGGATGCGTAAGA	14036	13387	13373	9885	25	0.270142	-1.00576	25.2108	6	L5.IT.a	L5.IT.a
CEMBA180226_1A	AGACGGAGTCGACGTCAGGCTGGTGCGTAAGA	13609	12922	12914	9750	99	0.271244	10.743	29.7183	17	L5.IT.b	L5.IT.b
CEMBA180226_1A	AGACGGAGTCGACGTCCATTCAGTCCTAGAGT	6221	5872	5859	4208	30	0.303985	7.57166	4.42749	5	L23.b	L23.b
CEMBA180226_1A	AGACGGAGTCGACGTCCATTCAGTCTAAGCCT	18761	17573	17547	12251	22	0.314397	-0.158337	15.9545	10	L4	L4
CEMBA180226_1A	AGACGGAGTCGACGTCCATTCAGTCTCTCTAT	35149	33007	32977	23371	168	0.294378	9.79539	26.3856	17	L5.IT.b	L5.IT.b
CEMBA180226_1A	AGACGGAGTCGACGTCCATTCAGTTCGACTAG	2728	2150	2149	1629	20	0.206444	14.6417	-17.5699	16	Mgc	Mgc
CEMBA180226_1A	AGACGGAGTCGACGTCCATTCAGTTCTCTCCG	6847	6269	6262	4580	146	0.550588	-28.5468	-2.62003	2	Other	Other
CEMBA180226_1A	AGACGGAGTCGACGTCGAACGCATCCTAGAGT	7175	6753	6745	4952	14	0.405868	-15.1693	-31.3828	14	NP	NP
CEMBA180226_1A	AGACGGAGTCGACGTCGAACGCATCTAAGCCT	5422	3985	3969	2810	1347	0.688456	24.2911	-32.1965	15	End	End
CEMBA180226_1A	AGACGGAGTCGACGTCGAACGCATGTAAGGAG	2495	2149	2148	1607	0	0.452955	13.4804	-23.3746	16	Mgc	Mgc
CEMBA180226_1A	AGACGGAGTCGACGTCGGAAGACTACTGCATA	1925	1848	1846	1310	9	0.644708	-28.3017	9.34225	9	Asc	Asc
CEMBA180226_1A	AGACGGAGTCGACGTCTGCTGGTAAAGGAGTA	6049	5730	5717	4113	25	0.501299	-36.4218	1.31333	2	Other	Other
CEMBA180226_1A	AGACGGAGTCGACGTCTGCTGGTAACTGCATA	1759	1626	1623	1193	2	0.570154	11.5583	-29.4185	16	Mgc	Mgc
CEMBA180226_1A	AGACGGAGTCGACGTCTGCTGGTACCTAGAGT	11015	10181	10176	7163	85	0.413526	-11.4355	-22.5511	13	Pv	Pv.Tac1
CEMBA180226_1A	AGACGGAGTCGACGTCTGCTGGTAGCGTAAGA	1464	1377	1374	1039	4	0.409219	-14.7616	5.17837	9	Asc	Asc
CEMBA180226_1A	AGACGGAGTCGACGTCTGCTGGTAGTAAGGAG	22838	21606	21590	15835	33	0.255017	21.8069	-7.25383	1	L23.a	L23.a
CEMBA180226_1A	AGACGGAGTCGACGTCTGCTGGTATTATGCGA	3962	3707	3703	2596	8	0.561562	-34.0566	2.1503	2	Other	Other
CEMBA180226_1A	AGACGGAGTCGACGTCTGTCAGCTCTCTCTAT	8834	8086	8077	5706	90	0.477347	-33.2025	3.46423	2	Other	Other
CEMBA180226_1A	AGACGGAGTCGACGTCTTCGGAAGCTCTCTAT	3530	3339	3337	2378	38	0.406724	-13.6257	32.0719	18	CGE	Sncg
CEMBA180226_1A	AGACGGAGTCGACGTCTTCGGAAGTATCCTCT	2117	1905	1903	1404	16	0.500349	-17.9181	10.66	9	Asc	Asc
CEMBA180226_1A	AGACGGAGTCTATCCGACAAGGATAATGACGT	8091	7616	7606	6426	47	0.272313	26.5138	-8.79606	1	L23.a	L23.a
CEMBA180226_1A	AGACGGAGTCTATCCGACAAGGATAGGATAAC	18319	17365	17346	14469	46	0.272697	-2.02875	29.237	6	L5.IT.a	L5.IT.a
CEMBA180226_1A	AGACGGAGTCTATCCGACAAGGATGAAGTATG	17708	15922	15911	13334	88	0.270068	-12.637	25.5432	18	CGE	Lamp5.Smad3
CEMBA180226_1A	AGACGGAGTCTATCCGACAAGGATTGCCTTAC	2573	2134	2130	1769	451	0.604757	-20.6059	5.98736	9	Asc	Asc
CEMBA180226_1A	AGACGGAGTCTATCCGACAAGGATTTGGAAGT	1670	1562	1560	1305	15	0.507105	-3.08526	-39.443	15	End	End
CEMBA180226_1A	AGACGGAGTCTATCCGAGGCTGGTGGTTAGAC	2050	1911	1909	1634	21	0.411624	-7.33994	4.93279	3	Opc	Opc
CEMBA180226_1A	AGACGGAGTCTATCCGCATTCAGTAGGATAAC	6842	6475	6466	5471	41	0.289989	20.498	5.28761	19	L23.c	L23.c
CEMBA180226_1A	AGACGGAGTCTATCCGCATTCAGTGGATACTA	3937	3049	3039	2563	816	0.616	23.9946	-32.1598	15	End	End
CEMBA180226_1A	AGACGGAGTCTATCCGCATTCAGTTAAGATCC	4739	4408	4407	3663	6	0.539915	-19.8779	20.1716	9	Asc	Asc
CEMBA180226_1A	AGACGGAGTCTATCCGCATTCAGTTCCGGTAA	3612	3354	3352	2870	14	0.375552	-7.04411	1.79064	3	Opc	Opc
CEMBA180226_1A	AGACGGAGTCTATCCGGAACGCATAGGATAAC	2677	2509	2502	2111	21	0.255612	29.0492	7.51244	19	L23.c	L23.c
CEMBA180226_1A	AGACGGAGTCTATCCGGAACGCATGGATACTA	3519	3242	3236	2707	22	0.507931	-22.3424	20.0983	9	Asc	Asc
CEMBA180226_1A	AGACGGAGTCTATCCGGAACGCATTTGGAAGT	1357	1264	1261	1058	9	0.298713	3.23403	18.3677	6	L5.IT.a	L5.IT.a
CEMBA180226_1A	AGACGGAGTCTATCCGGGAAGACTAAGAGATG	2950	2747	2743	2278	63	0.319021	12.3511	19.4953	17	L5.IT.b	L5.IT.b
CEMBA180226_1A	AGACGGAGTCTATCCGGGAAGACTTAAGATCC	1719	1299	1297	1081	443	0.66698	23.3884	-32.4847	15	End	End
CEMBA180226_1A	AGACGGAGTCTATCCGGGAAGACTTGCCTTAC	8857	8317	8315	6976	27	0.364375	-10.5139	-19.839	13	Pv	Pv.Tac1
CEMBA180226_1A	AGACGGAGTCTATCCGTGCTGGTAATAGCCTT	10419	9866	9856	8215	70	0.348301	-1.03069	-0.945582	20	L6.CT	L6.CT
CEMBA180226_1A	AGACGGAGTCTATCCGTGCTGGTAGGATACTA	3592	3378	3371	2843	19	0.427062	-14.3473	-32.8529	14	NP	NP
CEMBA180226_1A	AGACGGAGTCTATCCGTGTCAGCTAACGAACG	16832	15895	15872	13330	36	0.482728	-10.9114	9.38377	9	Asc	Asc
CEMBA180226_1A	AGACGGAGTGCAGCTAACAAGGATACTGCATA	6716	6346	6336	4714	33	0.312526	16.4426	-7.03877	5	L23.b	L23.b
CEMBA180226_1A	AGACGGAGTGCAGCTAACAAGGATATCTGAGT	5395	5046	5037	3645	15	0.501603	-23.8033	12.954	9	Asc	Asc
CEMBA180226_1A	AGACGGAGTGCAGCTAACAAGGATCTCTCTAT	12008	11388	11377	8208	20	0.245028	17.4578	25.0337	17	L5.IT.b	L5.IT.b
CEMBA180226_1A	AGACGGAGTGCAGCTAACAAGGATTATCCTCT	2707	2230	2226	1682	58	0.435185	-3.43769	-39.0699	15	End	End
CEMBA180226_1A	AGACGGAGTGCAGCTAACAAGGATTCTCTCCG	7397	6886	6873	5100	135	0.328413	8.66935	-2.02912	5	L23.b	L23.b
CEMBA180226_1A	AGACGGAGTGCAGCTAAGGCTGGTTTCTAGCT	3769	3550	3544	2535	21	0.322047	22.3185	-0.259813	5	L23.b	L23.b
CEMBA180226_1A	AGACGGAGTGCAGCTACATTCAGTATCTGAGT	5941	5630	5624	4162	55	0.521821	-26.0807	12.6976	9	Asc	Asc
CEMBA180226_1A	AGACGGAGTGCAGCTACATTCAGTCCTAGAGT	8523	8060	8048	5932	18	0.304405	31.2714	4.39384	19	L23.c	L23.c
CEMBA180226_1A	AGACGGAGTGCAGCTACATTCAGTGTAAGGAG	5718	5397	5389	3999	15	0.29121	-8.40331	28.3026	18	CGE	Sncg
CEMBA180226_1A	AGACGGAGTGCAGCTACATTCAGTTTCTAGCT	9352	8637	8633	6123	32	0.573598	-34.8488	5.07459	2	Other	Other
CEMBA180226_1A	AGACGGAGTGCAGCTAGAACGCATCCTAGAGT	8065	7568	7555	5346	13	0.438824	-5.28521	-0.215087	3	Opc	Opc
CEMBA180226_1A	AGACGGAGTGCAGCTAGAACGCATCGTCTAAT	4978	4668	4659	3259	0	0.53095	-23.5435	-15.6091	8	Ogc	Ogc
CEMBA180226_1A	AGACGGAGTGCAGCTAGAACGCATCTAAGCCT	1687	1457	1455	1049	2	0.516189	6.5955	-27.2557	16	Mgc	Mgc
CEMBA180226_1A	AGACGGAGTGCAGCTAGAACGCATTATCCTCT	5488	4984	4971	3770	33	0.452203	-7.15266	31.5479	18	CGE	Vip.Chat
CEMBA180226_1A	AGACGGAGTGCAGCTAGGAAGACTAAGGCTAT	28959	27540	27519	20052	15	0.261952	24.4106	7.21726	19	L23.c	L23.c
CEMBA180226_1A	AGACGGAGTGCAGCTAGGAAGACTCCTAGAGT	2738	2550	2546	1899	28	0.406491	-9.48674	3.56061	3	Opc	Opc
CEMBA180226_1A	AGACGGAGTGCAGCTAGGAAGACTCTAAGCCT	36058	34503	34462	24470	55	0.284985	3.91246	21.5533	6	L5.IT.a	L5.IT.a
CEMBA180226_1A	AGACGGAGTGCAGCTAGGAAGACTTCTCTCCG	3890	3572	3564	2640	30	0.516236	-25.086	6.73137	9	Asc	Asc
CEMBA180226_1A	AGACGGAGTGCAGCTATGTCAGCTTTCTAGCT	3099	2887	2883	2082	16	0.557439	-22.605	5.31627	9	Asc	Asc
CEMBA180226_1A	AGACGGAGTGCAGCTATTCGGAAGTTCTAGCT	2254	2060	2059	1484	17	0.541393	-15.9927	13.4463	9	Asc	Asc
CEMBA180226_1A	AGACGGAGTGCCAATTACAAGGATCGAATTCC	5094	4823	4815	4036	52	0.308806	26.0332	-1.27282	19	L23.c	L23.c
CEMBA180226_1A	AGACGGAGTGCCAATTACAAGGATTAAGATCC	5360	5075	5063	4401	19	0.275429	17.8833	2.33442	5	L23.b	L23.b
CEMBA180226_1A	AGACGGAGTGCCAATTACAAGGATTTACGACC	4129	3872	3862	3281	48	0.241575	30.3438	-12.8553	1	L23.a	L23.a
CEMBA180226_1A	AGACGGAGTGCCAATTCATTCAGTAAGAGATG	2185	1986	1985	1637	61	0.547904	26.6329	-23.9	4	Smc	Smc
CEMBA180226_1A	AGACGGAGTGCCAATTCATTCAGTATAGCCTT	7564	6922	6914	5842	26	0.251789	23.509	17.558	7	L6.IT	L6.IT
CEMBA180226_1A	AGACGGAGTGCCAATTCATTCAGTGAAGTATG	5453	5114	5111	4401	19	0.217795	24.8129	-2.71369	5	L23.b	L23.b
CEMBA180226_1A	AGACGGAGTGCCAATTCATTCAGTGGTTAGAC	2760	2621	2619	2232	17	0.510927	-20.0622	14.8005	9	Asc	Asc
CEMBA180226_1A	AGACGGAGTGCCAATTCATTCAGTTTCATCCA	3178	2947	2943	2480	5	0.502752	-36.193	2.00275	2	Other	Other
CEMBA180226_1A	AGACGGAGTGCCAATTGAACGCATGAAGTATG	7577	7139	7124	6060	41	0.368049	8.23003	21.6742	17	L5.IT.b	L5.IT.b
CEMBA180226_1A	AGACGGAGTGCCAATTGAACGCATTAAGATCC	10278	9780	9772	8236	42	0.339948	21.7358	7.05953	5	L23.b	L23.b
CEMBA180226_1A	AGACGGAGTGCCAATTGAACGCATTTCATCCA	5864	5435	5420	4569	188	0.338682	10.3709	25.4159	17	L5.IT.b	L5.IT.b
CEMBA180226_1A	AGACGGAGTGCCAATTTGTCAGCTAACGAACG	2432	2204	2201	1855	9	0.434621	7.77184	-26.0268	16	Mgc	Mgc
CEMBA180226_1A	AGACGGAGTGCCAATTTGTCAGCTATAGCCTT	4514	4214	4205	3598	89	0.271324	5.5137	32.3784	6	L5.IT.a	L5.IT.a
CEMBA180226_1A	AGACGGAGTGCCAATTTGTCAGCTCGAATTCC	4200	3968	3965	3305	6	0.494697	-18.721	17.9549	9	Asc	Asc
CEMBA180226_1A	AGACGGAGTGCCAATTTGTCAGCTTGCCTTAC	5603	5295	5286	4484	5	0.36518	-10.697	-21.2425	13	Pv	Pv.Tac1
CEMBA180226_1A	AGACGGAGTGCCAATTTTCGGAAGTCCGGTAA	3484	3272	3265	2771	33	0.275203	4.35584	19.7342	6	L5.IT.a	L5.IT.a
CEMBA180226_1A	AGACGGAGTTAGCCTCACAAGGATATAGCCTT	1419	1305	1301	1064	11	0.481584	-2.78069	-39.4778	15	End	End
CEMBA180226_1A	AGACGGAGTTAGCCTCACAAGGATGGTTAGAC	7375	6965	6960	5931	35	0.3	24.5668	6.65554	19	L23.c	L23.c
CEMBA180226_1A	AGACGGAGTTAGCCTCACAAGGATTGCCTTAC	1495	1400	1400	1160	7	0.52808	-35.6301	6.63167	2	Other	Other
CEMBA180226_1A	AGACGGAGTTAGCCTCAGGCTGGTAAGAGATG	7625	7191	7186	5912	22	0.320692	-3.05724	23.6144	6	L5.IT.a	L5.IT.a
CEMBA180226_1A	AGACGGAGTTAGCCTCAGGCTGGTAGGATAAC	1373	1255	1253	1030	5	0.516098	-26.93	-20.8792	8	Ogc	Ogc
CEMBA180226_1A	AGACGGAGTTAGCCTCAGGCTGGTGGTTAGAC	1867	1735	1730	1503	0	0.582518	-23.6801	22.7705	9	Asc	Asc
CEMBA180226_1A	AGACGGAGTTAGCCTCAGGCTGGTTCCGGTAA	2781	2617	2614	2210	0	0.508865	-5.54416	6.61067	3	Opc	Opc
CEMBA180226_1A	AGACGGAGTTAGCCTCCATTCAGTCGAATTCC	4635	4298	4291	3579	20	0.551866	21.3167	-24.9652	4	Smc	Smc
CEMBA180226_1A	AGACGGAGTTAGCCTCCATTCAGTTTGGAAGT	3178	2956	2954	2520	5	0.228383	-11.989	24.1832	18	CGE	Lamp5.Smad3
CEMBA180226_1A	AGACGGAGTTAGCCTCGAACGCATAATGACGT	1711	1605	1603	1358	19	0.263948	26.9112	-3.70799	5	L23.b	L23.b
CEMBA180226_1A	AGACGGAGTTAGCCTCGAACGCATGGTTAGAC	4017	3801	3797	3268	13	0.242307	26.9561	10.5107	19	L23.c	L23.c
CEMBA180226_1A	AGACGGAGTTAGCCTCGAACGCATTCCGGTAA	4291	4054	4049	3442	29	0.48066	-6.99808	36.9139	18	CGE	Vip.Mybpc1
CEMBA180226_1A	AGACGGAGTTAGCCTCGAACGCATTGCCTTAC	6193	5875	5868	4887	21	0.40822	-9.70117	32.213	18	CGE	Vip.Mybpc1
CEMBA180226_1A	AGACGGAGTTAGCCTCTGCTGGTACGAATTCC	1596	1482	1480	1206	1	0.499195	10.3394	-26.3724	16	Mgc	Mgc
CEMBA180226_1A	AGACGGAGTTAGCCTCTGTCAGCTAAGAGATG	5968	5683	5680	4681	49	0.254829	17.6331	17.5202	7	L6.IT	L6.IT
CEMBA180226_1A	AGACGGAGTTAGCCTCTGTCAGCTGGATACTA	2747	2596	2591	2202	20	0.411062	-11.1019	-21.8854	13	Pv	Pv.Tac1
CEMBA180226_1A	AGACGGAGTTCCATCCACAAGGATAGGATAAC	6919	6498	6489	5444	110	0.313195	-0.048605	28.4371	6	L5.IT.a	L5.IT.a
CEMBA180226_1A	AGACGGAGTTCCATCCACAAGGATATTCGTTG	2691	2495	2492	2090	7	0.468561	-19.2871	12.1684	9	Asc	Asc
CEMBA180226_1A	AGACGGAGTTCCATCCACAAGGATGAAGTATG	5140	4843	4835	4111	80	0.271992	1.87814	24.9351	6	L5.IT.a	L5.IT.a
CEMBA180226_1A	AGACGGAGTTCCATCCACAAGGATTGCCTTAC	3860	3587	3581	3015	49	0.31877	0.841727	-29.4782	12	Sst	Sst.Cbln4
CEMBA180226_1A	AGACGGAGTTCCATCCAGGCTGGTAATGACGT	1473	1363	1359	1153	19	0.241321	-36.6625	-13.2037	11	L5.PT	L5.PT
CEMBA180226_1A	AGACGGAGTTCCATCCCATTCAGTAATGACGT	1477	1387	1385	1196	12	0.526273	-18.2791	16.5669	9	Asc	Asc
CEMBA180226_1A	AGACGGAGTTCCATCCCATTCAGTATTCGTTG	2025	1908	1906	1603	23	0.449328	-6.70951	36.347	18	CGE	Vip.Mybpc1
CEMBA180226_1A	AGACGGAGTTCCATCCCATTCAGTCGAATTCC	2382	2175	2169	1825	140	0.465129	-17.5757	-35.0675	14	NP	NP
CEMBA180226_1A	AGACGGAGTTCCATCCCATTCAGTGGATACTA	8764	8360	8350	7026	33	0.273497	0.134681	27.9496	6	L5.IT.a	L5.IT.a
CEMBA180226_1A	AGACGGAGTTCCATCCCATTCAGTTTACGACC	5791	5487	5483	4636	2	0.471543	-22.5232	13.0995	9	Asc	Asc
CEMBA180226_1A	AGACGGAGTTCCATCCGAACGCATTTCATCCA	9358	8619	8611	7233	79	0.242861	-12.4218	5.2744	14	NP	NP
CEMBA180226_1A	AGACGGAGTTCCATCCGGAAGACTGGATACTA	2281	2079	2078	1733	47	0.51856	25.7753	-25.1822	4	Smc	Smc
CEMBA180226_1A	AGACGGAGTTCCATCCGGAAGACTTCCGGTAA	15576	14840	14828	12548	7	0.292408	22.0552	-3.08322	5	L23.b	L23.b
CEMBA180226_1A	AGACGGAGTTCCATCCGGAAGACTTTCATCCA	12380	11568	11557	9699	33	0.308103	20.5402	-4.74559	5	L23.b	L23.b
CEMBA180226_1A	AGACGGAGTTCCATCCTGTCAGCTAACGAACG	3764	3533	3527	3035	51	0.302572	-4.35639	14.0856	10	L4	L4
CEMBA180226_1A	AGACGGAGTTCCATCCTGTCAGCTATAGCCTT	6869	6526	6518	5481	26	0.263879	-0.252378	30.6255	6	L5.IT.a	L5.IT.a
CEMBA180226_1A	AGACGGAGTTCCATCCTGTCAGCTGAAGTATG	7731	7329	7315	6298	116	0.279702	1.48724	28.0621	6	L5.IT.a	L5.IT.a
CEMBA180226_1A	AGACGGAGTTCCATCCTTCGGAAGAAGAGATG	1333	1230	1229	1015	12	0.482659	-18.3355	6.39769	9	Asc	Asc
CEMBA180226_1A	AGAGCAGTAACCAGGTACAAGGATAAGAGATG	3670	3419	3413	2786	23	0.241597	25.8073	6.59351	19	L23.c	L23.c
CEMBA180226_1A	AGAGCAGTAACCAGGTACAAGGATAATGACGT	6127	5763	5756	4838	25	0.293822	24.6508	8.78051	19	L23.c	L23.c
CEMBA180226_1A	AGAGCAGTAACCAGGTACAAGGATGGATACTA	3845	3598	3595	3004	7	0.506649	-5.23445	-38.336	15	End	End
CEMBA180226_1A	AGAGCAGTAACCAGGTACAAGGATGGTTAGAC	4810	4516	4510	3942	7	0.269383	19.4667	-2.03355	5	L23.b	L23.b
CEMBA180226_1A	AGAGCAGTAACCAGGTACAAGGATTGCCTTAC	1715	1591	1590	1355	4	0.493872	-7.30746	5.12498	3	Opc	Opc
CEMBA180226_1A	AGAGCAGTAACCAGGTAGGCTGGTGAAGTATG	3792	3597	3593	3049	13	0.3137	6.1267	0.905414	5	L23.b	L23.b
CEMBA180226_1A	AGAGCAGTAACCAGGTCATTCAGTAGGATAAC	2656	2493	2489	2127	23	0.300783	29.4864	-9.32486	1	L23.a	L23.a
CEMBA180226_1A	AGAGCAGTAACCAGGTCATTCAGTATAGCCTT	1435	1318	1318	1120	74	0.361184	-4.03882	12.2795	10	L4	L4
CEMBA180226_1A	AGAGCAGTAACCAGGTCATTCAGTTCCGGTAA	2939	2761	2759	2361	3	0.500825	-24.2745	5.54545	9	Asc	Asc
CEMBA180226_1A	AGAGCAGTAACCAGGTGGAAGACTTCCGGTAA	1441	1356	1356	1150	3	0.5173	-5.08011	7.19518	3	Opc	Opc
CEMBA180226_1A	AGAGCAGTAACCAGGTTGCTGGTAAAGAGATG	3129	2895	2891	2378	9	0.591937	-18.0425	18.5366	9	Asc	Asc
CEMBA180226_1A	AGAGCAGTAACCAGGTTGCTGGTATAAGATCC	2968	2788	2781	2402	7	0.301696	25.4587	9.01922	19	L23.c	L23.c
CEMBA180226_1A	AGAGCAGTAACCAGGTTGCTGGTATCCGGTAA	1403	1330	1330	1142	8	0.296835	7.30265	1.18717	5	L23.b	L23.b
CEMBA180226_1A	AGAGCAGTAACCAGGTTGTCAGCTAGGATAAC	5082	4807	4805	4061	22	0.301561	-2.77232	13.5883	10	L4	L4
CEMBA180226_1A	AGAGCAGTAACCAGGTTGTCAGCTTAAGATCC	2395	2237	2233	1904	0	0.638789	-17.7795	-18.0264	8	Ogc	Ogc
CEMBA180226_1A	AGAGCAGTAACCAGGTTTCGGAAGAACGAACG	3340	3185	3182	2689	15	0.274864	26.9732	6.53673	19	L23.c	L23.c
CEMBA180226_1A	AGAGCAGTAAGAGGCAACAAGGATAAGGCTAT	7285	6886	6879	5172	39	0.297828	12.2303	2.56329	5	L23.b	L23.b
CEMBA180226_1A	AGAGCAGTAAGAGGCAACAAGGATATCTGAGT	2822	2642	2638	1968	30	0.339623	4.67663	15.4808	10	L4	L4
CEMBA180226_1A	AGAGCAGTAAGAGGCAACAAGGATGCGTAAGA	9365	8880	8867	6832	50	0.319018	3.84566	21.7624	6	L5.IT.a	L5.IT.a
CEMBA180226_1A	AGAGCAGTAAGAGGCAACAAGGATGTAAGGAG	5795	5332	5323	4012	26	0.37253	-15.5886	28.5462	18	CGE	Lamp5.Smad3
CEMBA180226_1A	AGAGCAGTAAGAGGCAACAAGGATTTATGCGA	7454	6994	6989	5148	30	0.273244	16.0605	5.26348	5	L23.b	L23.b
CEMBA180226_1A	AGAGCAGTAAGAGGCAAGGCTGGTTTCTAGCT	3874	3627	3621	2590	11	0.439895	-14.2298	-11.0628	8	Ogc	Ogc
CEMBA180226_1A	AGAGCAGTAAGAGGCACATTCAGTACTGCATA	5219	4902	4898	3737	21	0.239687	29.4638	-5.79972	1	L23.a	L23.a
CEMBA180226_1A	AGAGCAGTAAGAGGCACATTCAGTGTAAGGAG	1776	1657	1655	1251	0	0.529458	-19.0693	16.2439	9	Asc	Asc
CEMBA180226_1A	AGAGCAGTAAGAGGCAGAACGCATCCTAGAGT	5348	5028	5024	3772	45	0.291398	1.21783	28.5859	6	L5.IT.a	L5.IT.a
CEMBA180226_1A	AGAGCAGTAAGAGGCAGGAAGACTCTAAGCCT	7443	7012	7003	5076	29	0.242994	29.4012	6.4453	19	L23.c	L23.c
CEMBA180226_1A	AGAGCAGTAAGAGGCAGGAAGACTGCGTAAGA	2151	2017	2015	1556	10	0.603904	-15.1499	-15.9148	8	Ogc	Ogc
CEMBA180226_1A	AGAGCAGTAAGAGGCATGCTGGTAAAGGAGTA	3127	2873	2871	2140	21	0.388813	-16.8987	14.3251	9	Asc	Asc
CEMBA180226_1A	AGAGCAGTAAGAGGCATGCTGGTACTAAGCCT	2176	2020	2015	1438	3	0.661465	-22.4903	-15.6688	8	Ogc	Ogc
CEMBA180226_1A	AGAGCAGTAAGAGGCATGCTGGTATCTCTCCG	9915	9056	9038	6715	74	0.474742	-18.6314	12.7568	9	Asc	Asc
CEMBA180226_1A	AGAGCAGTAAGAGGCATGTCAGCTCCTAGAGT	2600	2342	2338	1740	109	0.511459	-22.2044	1.04276	9	Asc	Asc
CEMBA180226_1A	AGAGCAGTAAGCAACGAGGCTGGTATAGCCTT	1332	1244	1242	1025	7	0.259295	30.9344	-9.23486	1	L23.a	L23.a
CEMBA180226_1A	AGAGCAGTAAGCAACGAGGCTGGTTTCATCCA	2050	1927	1927	1632	4	0.510753	-4.7354	5.63358	3	Opc	Opc
CEMBA180226_1A	AGAGCAGTAAGCAACGCATTCAGTAACGAACG	1494	1381	1379	1179	10	0.570132	-23.403	10.1831	9	Asc	Asc
CEMBA180226_1A	AGAGCAGTAAGCAACGGAACGCATATTCGTTG	2035	1922	1917	1607	3	0.42883	-5.19078	36.111	18	CGE	Vip.Gpc3
CEMBA180226_1A	AGAGCAGTAAGCAACGGAACGCATCGAATTCC	3429	3236	3233	2739	7	0.331794	12.3339	11.524	10	L4	L4
CEMBA180226_1A	AGAGCAGTAAGCAACGGAACGCATGAAGTATG	2636	2479	2477	2148	12	0.269545	12.4603	29.2832	17	L5.IT.b	L5.IT.b
CEMBA180226_1A	AGAGCAGTAAGCAACGGAACGCATTTGGAAGT	1960	1825	1820	1533	7	0.38555	-31.976	2.51302	2	Other	Other
CEMBA180226_1A	AGAGCAGTAAGCAACGGGAAGACTGGTTAGAC	5247	4921	4916	4215	10	0.272833	26.8165	10.7386	19	L23.c	L23.c
CEMBA180226_1A	AGAGCAGTAAGCAACGTGCTGGTAATTCGTTG	8268	7770	7755	6488	18	0.262332	-0.472019	22.5339	6	L5.IT.a	L5.IT.a
CEMBA180226_1A	AGAGCAGTAAGCAACGTGCTGGTACGAATTCC	2621	2461	2459	2074	37	0.278982	1.09201	31.4014	6	L5.IT.a	L5.IT.a
CEMBA180226_1A	AGAGCAGTAAGCAACGTGCTGGTAGGATACTA	3592	3371	3368	2847	12	0.349125	3.71722	9.10178	10	L4	L4
CEMBA180226_1A	AGAGCAGTAAGCAACGTGCTGGTATCCGGTAA	4004	3717	3716	3135	13	0.410959	-6.09163	-20.9196	13	Pv	Pv.Tac1
CEMBA180226_1A	AGAGCAGTAAGCAACGTGCTGGTATTACGACC	2975	2766	2760	2346	39	0.519502	21.4019	-25.2691	4	Smc	Smc
CEMBA180226_1A	AGAGCAGTAAGCAACGTGTCAGCTTTCATCCA	7922	7204	7196	6103	15	0.213133	4.46323	17.706	6	L5.IT.a	L5.IT.a
CEMBA180226_1A	AGAGCAGTACGAATCTACAAGGATAGGATAAC	8962	8433	8426	7059	38	0.230398	11.1666	14.7416	5	L23.b	L23.b
CEMBA180226_1A	AGAGCAGTACGAATCTACAAGGATTCCGGTAA	2031	1891	1887	1602	12	0.414979	-7.8714	6.15438	3	Opc	Opc
CEMBA180226_1A	AGAGCAGTACGAATCTCATTCAGTAACGAACG	1867	1749	1742	1450	10	0.279893	24.0767	5.83427	19	L23.c	L23.c
CEMBA180226_1A	AGAGCAGTACGAATCTCATTCAGTTTACGACC	2047	1946	1945	1635	8	0.30114	-0.291213	6.50841	10	L4	L4
CEMBA180226_1A	AGAGCAGTACGAATCTCATTCAGTTTCATCCA	3727	3442	3437	2931	77	0.280374	20.6237	-5.33767	5	L23.b	L23.b
CEMBA180226_1A	AGAGCAGTACGAATCTGAACGCATAAGAGATG	4451	4120	4118	3411	28	0.265732	9.81685	26.6253	17	L5.IT.b	L5.IT.b
CEMBA180226_1A	AGAGCAGTACGAATCTGAACGCATTTGGAAGT	3471	3264	3260	2704	36	0.339942	-6.9326	24.1891	18	CGE	Doublets
CEMBA180226_1A	AGAGCAGTACGAATCTGGAAGACTAACGAACG	2812	2663	2660	2197	10	0.284121	-2.57158	10.6569	10	L4	L4
CEMBA180226_1A	AGAGCAGTACGAATCTGGAAGACTAATGACGT	1983	1889	1888	1573	10	0.558642	-2.6908	-39.6042	15	End	End
CEMBA180226_1A	AGAGCAGTACGAATCTGGAAGACTCGAATTCC	3362	3061	3054	2569	8	0.287925	24.5451	4.69272	19	L23.c	L23.c
CEMBA180226_1A	AGAGCAGTACGAATCTTGCTGGTAAACGAACG	2873	2621	2620	2200	25	0.313194	-13.4401	26.1011	18	CGE	Lamp5.Smad3
CEMBA180226_1A	AGAGCAGTACGAATCTTGCTGGTATTCATCCA	3586	3362	3358	2817	29	0.307265	7.89112	2.78668	5	L23.b	L23.b
CEMBA180226_1A	AGAGCAGTACGAATCTTGCTGGTATTGGAAGT	6613	6244	6237	5240	41	0.313977	5.67032	1.43628	5	L23.b	L23.b
CEMBA180226_1A	AGAGCAGTACGAATCTTGTCAGCTATTCGTTG	8975	8462	8455	7036	33	0.302942	25.3918	8.61695	19	L23.c	L23.c
CEMBA180226_1A	AGAGCAGTACGAATCTTGTCAGCTTCCGGTAA	1293	1184	1183	1019	28	0.3	31.7046	-16.0995	1	L23.a	L23.a
CEMBA180226_1A	AGAGCAGTACGAATCTTTCGGAAGCGAATTCC	3839	3543	3540	2975	13	0.574398	-27.5422	15.8379	9	Asc	Asc
CEMBA180226_1A	AGAGCAGTACGAATCTTTCGGAAGTAAGATCC	3609	3294	3287	2771	17	0.271228	-12.3008	24.6222	18	CGE	Lamp5.Smad3
CEMBA180226_1A	AGAGCAGTACGTTCGAACAAGGATAGGATAAC	4651	4388	4375	3663	52	0.445568	-13.1295	-25.7256	13	Pv	Pv.Tac1
CEMBA180226_1A	AGAGCAGTACGTTCGAACAAGGATTTCATCCA	1600	1497	1493	1263	17	0.622394	-23.5299	23.2266	9	Asc	Asc
CEMBA180226_1A	AGAGCAGTACGTTCGACATTCAGTGGATACTA	1862	1759	1757	1501	10	0.266319	28.2508	-8.96194	1	L23.a	L23.a
CEMBA180226_1A	AGAGCAGTACGTTCGACATTCAGTGGTTAGAC	2786	2589	2582	2263	29	0.222126	7.75742	32.6286	6	L5.IT.a	L5.IT.a
CEMBA180226_1A	AGAGCAGTACGTTCGACATTCAGTTGCCTTAC	1295	1201	1196	1014	20	0.632752	21.2506	-26.1589	4	Smc	Smc
CEMBA180226_1A	AGAGCAGTACGTTCGACATTCAGTTTACGACC	1892	1800	1798	1524	4	0.271557	7.36021	1.41371	5	L23.b	L23.b
CEMBA180226_1A	AGAGCAGTACGTTCGAGAACGCATAACGAACG	2003	1802	1799	1518	34	0.472026	23.303	-23.2491	4	Smc	Smc
CEMBA180226_1A	AGAGCAGTACGTTCGAGAACGCATAATGACGT	2320	2152	2147	1832	35	0.261497	12.8114	-0.877289	5	L23.b	L23.b
CEMBA180226_1A	AGAGCAGTACGTTCGAGAACGCATTTCATCCA	4188	3949	3942	3331	44	0.305254	27.3095	-17.0414	1	L23.a	L23.a
CEMBA180226_1A	AGAGCAGTACGTTCGAGGAAGACTATTCGTTG	2848	2655	2652	2191	5	0.327686	24.5773	-12.9322	1	L23.a	L23.a
CEMBA180226_1A	AGAGCAGTACGTTCGAGGAAGACTTTACGACC	4804	4409	4400	3647	3	0.322228	-0.552497	-28.0324	12	Sst	Sst.Myh8
CEMBA180226_1A	AGAGCAGTACGTTCGATGCTGGTAAACGAACG	5967	5564	5559	4648	20	0.289066	-13.0965	26.9718	18	CGE	Lamp5.Smad3
CEMBA180226_1A	AGAGCAGTACGTTCGATGCTGGTAAGGATAAC	2413	2268	2263	1932	5	0.29332	0.867869	4.35467	10	L4	L4
CEMBA180226_1A	AGAGCAGTACGTTCGATGCTGGTAGGATACTA	3247	3033	3026	2487	6	0.491152	-24.5992	17.4544	9	Asc	Asc
CEMBA180226_1A	AGAGCAGTACGTTCGATGCTGGTAGGTTAGAC	4900	4616	4606	3964	14	0.352477	18.9688	-12.8269	1	L23.a	L23.a
CEMBA180226_1A	AGAGCAGTACGTTCGATGTCAGCTAATGACGT	2451	2277	2275	1913	39	0.301628	26.0484	0.121947	5	L23.b	L23.b
CEMBA180226_1A	AGAGCAGTACGTTCGATGTCAGCTCGAATTCC	1804	1606	1606	1343	132	0.267792	32.416	-3.5636	1	L23.a	L23.a
CEMBA180226_1A	AGAGCAGTACGTTCGATGTCAGCTGGATACTA	3816	3449	3447	2902	10	0.26584	13.2465	4.98827	5	L23.b	L23.b
CEMBA180226_1A	AGAGCAGTACGTTCGATGTCAGCTTAAGATCC	2232	2027	2025	1732	23	0.40701	-15.8268	-35.3462	14	NP	NP
CEMBA180226_1A	AGAGCAGTACGTTCGATTCGGAAGTTCATCCA	3424	3201	3196	2704	31	0.444565	-9.39605	32.7967	18	CGE	Vip.Crhr2
CEMBA180226_1A	AGAGCAGTACTCGCTAACAAGGATAAGGAGTA	10051	9414	9400	6821	32	0.31032	22.3228	-12.9625	1	L23.a	L23.a
CEMBA180226_1A	AGAGCAGTACTCGCTAACAAGGATTATCCTCT	13041	12287	12265	9194	38	0.322605	24.0192	8.92965	19	L23.c	L23.c
CEMBA180226_1A	AGAGCAGTACTCGCTAACAAGGATTTATGCGA	7206	6780	6773	4871	115	0.425366	-0.808244	-33.1761	12	Sst	Sst.Igfbp6
CEMBA180226_1A	AGAGCAGTACTCGCTAAGGCTGGTATCTGAGT	3343	3074	3067	2293	39	0.26345	11.0767	-2.68315	5	L23.b	L23.b
CEMBA180226_1A	AGAGCAGTACTCGCTAAGGCTGGTCCTAGAGT	3403	3184	3179	2298	24	0.557545	-36.2686	5.22332	2	Other	Other
CEMBA180226_1A	AGAGCAGTACTCGCTAAGGCTGGTGCGTAAGA	2023	1873	1868	1391	20	0.503849	-23.428	1.68235	9	Asc	Asc
CEMBA180226_1A	AGAGCAGTACTCGCTACATTCAGTCGTCTAAT	7888	7359	7350	5221	18	0.246545	29.264	7.57361	19	L23.c	L23.c
CEMBA180226_1A	AGAGCAGTACTCGCTACATTCAGTTCTCTCCG	2607	2478	2476	1790	18	0.570734	-23.9751	22.7168	9	Asc	Asc
CEMBA180226_1A	AGAGCAGTACTCGCTAGAACGCATCCTAGAGT	4673	4360	4353	3198	14	0.309168	-2.01666	28.496	6	L5.IT.a	L5.IT.a
CEMBA180226_1A	AGAGCAGTACTCGCTAGGAAGACTATCTGAGT	3019	2668	2663	1919	2	0.434893	8.72258	-22.965	16	Mgc	Mgc
CEMBA180226_1A	AGAGCAGTACTCGCTAGGAAGACTCGTCTAAT	4803	4377	4373	3125	9	0.351166	-8.96061	0.457547	3	Opc	Opc
CEMBA180226_1A	AGAGCAGTACTCGCTAGGAAGACTTCGACTAG	2071	1917	1910	1417	0	0.360656	-9.72272	4.34018	3	Opc	Opc
CEMBA180226_1A	AGAGCAGTACTCGCTATGCTGGTAAAGGAGTA	2635	2466	2463	1855	12	0.325238	19.761	-2.04743	5	L23.b	L23.b
CEMBA180226_1A	AGAGCAGTACTCGCTATGCTGGTATCTCTCCG	4220	3936	3933	2794	9	0.484721	-22.646	11.8891	9	Asc	Asc
CEMBA180226_1A	AGAGCAGTACTCGCTATGTCAGCTGCGTAAGA	8781	8262	8247	6274	29	0.250116	-37.594	-11.7393	11	L5.PT	L5.PT
CEMBA180226_1A	AGAGCAGTACTCGCTATGTCAGCTGTAAGGAG	4714	4367	4361	3220	42	0.295241	25.2472	1.04228	19	L23.c	L23.c
CEMBA180226_1A	AGAGCAGTACTCGCTATGTCAGCTTTCTAGCT	4120	3800	3800	2769	37	0.284359	5.61088	17.6681	6	L5.IT.a	L5.IT.a
CEMBA180226_1A	AGAGCAGTACTGAGCGACAAGGATGTAAGGAG	11364	10704	10692	8042	63	0.303561	14.2781	-4.98503	5	L23.b	L23.b
CEMBA180226_1A	AGAGCAGTACTGAGCGACAAGGATTCTCTCCG	1929	1811	1809	1355	4	0.567607	-22.6347	0.630951	9	Asc	Asc
CEMBA180226_1A	AGAGCAGTACTGAGCGACAAGGATTTATGCGA	19833	18648	18628	13785	38	0.316965	0.242455	13.3946	10	L4	L4
CEMBA180226_1A	AGAGCAGTACTGAGCGACAAGGATTTCTAGCT	15692	14743	14730	10536	24	0.300093	1.92623	16.5864	10	L4	L4
CEMBA180226_1A	AGAGCAGTACTGAGCGCATTCAGTCCTAGAGT	13499	12705	12695	9323	149	0.31478	3.33119	27.4905	6	L5.IT.a	L5.IT.a
CEMBA180226_1A	AGAGCAGTACTGAGCGCATTCAGTTTATGCGA	1677	1481	1478	1110	114	0.530886	27.6193	-23.6706	4	Smc	Smc
CEMBA180226_1A	AGAGCAGTACTGAGCGGAACGCATCTCTCTAT	1732	1565	1564	1138	0	0.523246	9.22211	-31.4634	16	Mgc	Mgc
CEMBA180226_1A	AGAGCAGTACTGAGCGGGAAGACTAAGGAGTA	2545	2399	2395	1766	23	0.533076	-24.0152	2.87609	9	Asc	Asc
CEMBA180226_1A	AGAGCAGTACTGAGCGTGCTGGTACCTAGAGT	7209	6789	6774	4988	16	0.327603	18.8491	-7.65345	5	L23.b	L23.b
CEMBA180226_1A	AGAGCAGTACTGAGCGTGCTGGTACGTCTAAT	7954	7315	7306	5359	43	0.309117	15.9361	-5.61644	5	L23.b	L23.b
CEMBA180226_1A	AGAGCAGTACTGAGCGTGTCAGCTGCGTAAGA	3431	3204	3202	2488	22	0.280125	23.9438	-3.075	5	L23.b	L23.b
CEMBA180226_1A	AGAGCAGTACTGAGCGTGTCAGCTTCGACTAG	17531	16444	16421	12391	75	0.385554	7.51292	20.3779	6	L5.IT.a	L5.IT.a
CEMBA180226_1A	AGAGCAGTACTGAGCGTTCGGAAGAAGGAGTA	5487	5146	5141	3904	77	0.272841	28.1376	-9.47272	1	L23.a	L23.a
CEMBA180226_1A	AGAGCAGTACTGAGCGTTCGGAAGACTGCATA	10407	9762	9757	7420	23	0.307934	16.61	-4.73331	5	L23.b	L23.b
CEMBA180226_1A	AGAGCAGTAGGCAGAAACAAGGATACTGCATA	1998	1875	1868	1415	14	0.55189	-20.9141	22.9865	9	Asc	Asc
CEMBA180226_1A	AGAGCAGTAGGCAGAAACAAGGATCCTAGAGT	2404	2210	2205	1628	40	0.241647	-34.3878	-9.63232	11	L5.PT	L5.PT
CEMBA180226_1A	AGAGCAGTAGGCAGAAACAAGGATTTATGCGA	2849	2632	2627	1958	44	0.398902	-15.6251	28.8946	18	CGE	Lamp5.Smad3
CEMBA180226_1A	AGAGCAGTAGGCAGAACATTCAGTACTGCATA	5492	5155	5147	3910	53	0.321482	9.01324	8.52861	5	L23.b	L23.b
CEMBA180226_1A	AGAGCAGTAGGCAGAACATTCAGTTTCTAGCT	6515	5974	5968	4239	14	0.548581	25.415	-23.9059	4	Smc	Smc
CEMBA180226_1A	AGAGCAGTAGGCAGAAGAACGCATGCGTAAGA	2831	2582	2580	1954	81	0.29801	-35.0865	-7.69511	11	L5.PT	L5.PT
CEMBA180226_1A	AGAGCAGTAGGCAGAAGAACGCATTCGACTAG	2954	2737	2734	2089	17	0.273277	4.20805	27.545	6	L5.IT.a	L5.IT.a
CEMBA180226_1A	AGAGCAGTAGGCAGAAGGAAGACTATCTGAGT	2508	2321	2316	1735	11	0.491297	-13.6579	-22.1491	13	Pv	Pv.Tac1
CEMBA180226_1A	AGAGCAGTAGGCAGAAGGAAGACTTATCCTCT	2112	1928	1921	1556	14	0.363121	-10.1322	-0.514808	3	Opc	Opc
CEMBA180226_1A	AGAGCAGTAGGCAGAATGCTGGTAAAGGCTAT	15425	14661	14642	10753	34	0.278686	-0.923255	26.3738	6	L5.IT.a	L5.IT.a
CEMBA180226_1A	AGAGCAGTAGGCAGAATGCTGGTACTAAGCCT	6872	6442	6433	4638	12	0.364634	-0.127763	10.1958	10	L4	L4
CEMBA180226_1A	AGAGCAGTAGGCAGAATGCTGGTACTCTCTAT	7809	7359	7352	5284	23	0.382782	-8.49077	34.9161	18	CGE	Vip.Mybpc1
CEMBA180226_1A	AGAGCAGTAGGCAGAATGCTGGTATATCCTCT	2673	2462	2459	2012	6	0.249031	30.0439	6.04894	19	L23.c	L23.c
CEMBA180226_1A	AGAGCAGTAGGCAGAATGTCAGCTATCTGAGT	2095	1954	1946	1467	26	0.262948	28.8816	-14.7238	1	L23.a	L23.a
CEMBA180226_1A	AGAGCAGTAGGCAGAATGTCAGCTCTCTCTAT	4920	4621	4618	3384	38	0.295337	10.1119	9.9823	10	L4	L4
CEMBA180226_1A	AGAGCAGTAGGCAGAATGTCAGCTGCGTAAGA	2654	2491	2486	1865	13	0.619748	-26.7872	-16.1672	8	Ogc	Ogc
CEMBA180226_1A	AGAGCAGTAGGCAGAATGTCAGCTGTAAGGAG	5739	5415	5409	4068	38	0.312605	25.8381	-14.2096	1	L23.a	L23.a
CEMBA180226_1A	AGAGCAGTAGGCAGAATTCGGAAGTTATGCGA	1757	1620	1614	1189	9	0.257774	-37.1626	-11.9793	11	L5.PT	L5.PT
CEMBA180226_1A	AGAGCAGTATAAGTCGACAAGGATTTACGACC	1527	1390	1389	1184	34	0.409768	-17.0469	5.0005	9	Asc	Asc
CEMBA180226_1A	AGAGCAGTATAAGTCGAGGCTGGTGGTTAGAC	1734	1619	1619	1379	25	0.2798	16.0446	-8.16799	1	L23.a	L23.a
CEMBA180226_1A	AGAGCAGTATAAGTCGCATTCAGTATAGCCTT	4429	4211	4208	3511	12	0.373234	16.3648	-10.3023	1	L23.a	L23.a
CEMBA180226_1A	AGAGCAGTATAAGTCGCATTCAGTATTCGTTG	2969	2808	2803	2363	21	0.637453	-29.8659	14.4448	9	Asc	Asc
CEMBA180226_1A	AGAGCAGTATAAGTCGGAACGCATTAAGATCC	2448	2296	2295	1945	21	0.454591	-16.7792	27.8366	18	CGE	Lamp5.Smad3
CEMBA180226_1A	AGAGCAGTATAAGTCGGAACGCATTTACGACC	1386	1241	1241	1041	11	0.413371	-9.2452	5.20278	3	Opc	Opc
CEMBA180226_1A	AGAGCAGTATAAGTCGTGCTGGTATTCATCCA	1551	1424	1422	1189	3	0.574713	-17.8789	16.5074	9	Asc	Asc
CEMBA180226_1A	AGAGCAGTATAAGTCGTGTCAGCTGGTTAGAC	3114	2917	2914	2520	16	0.368177	-7.65834	-23.9745	13	Pv	Pv.Tac1
CEMBA180226_1A	AGAGCAGTATAAGTCGTGTCAGCTTCCGGTAA	1994	1847	1844	1550	12	0.270899	-7.52052	28.7736	18	CGE	Vip.Gpc3
CEMBA180226_1A	AGAGCAGTATAAGTCGTGTCAGCTTTGGAAGT	1943	1780	1778	1493	34	0.604881	-35.2174	6.02246	2	Other	Other
CEMBA180226_1A	AGAGCAGTATAAGTCGTTCGGAAGTTCATCCA	1704	1597	1593	1342	10	0.572886	-19.3893	-20.782	8	Ogc	Ogc
CEMBA180226_1A	AGAGCAGTATCTCAGGACAAGGATTATCCTCT	7073	6223	6210	4616	608	0.497422	-11.2828	-20.9431	13	Pv	Pv.Tac1
CEMBA180226_1A	AGAGCAGTATCTCAGGACAAGGATTCTCTCCG	5818	5506	5499	4018	17	0.265682	1.90442	31.7163	6	L5.IT.a	L5.IT.a
CEMBA180226_1A	AGAGCAGTATCTCAGGACAAGGATTTATGCGA	9971	9227	9219	6619	133	0.275913	-6.42609	-11.3462	20	L6.CT	L6.CT
CEMBA180226_1A	AGAGCAGTATCTCAGGAGGCTGGTAAGGCTAT	2092	1956	1954	1451	6	0.275517	1.768	4.01712	10	L4	L4
CEMBA180226_1A	AGAGCAGTATCTCAGGAGGCTGGTTCGACTAG	3310	2590	2578	1906	682	0.576483	24.3677	-21.9818	4	Smc	Smc
CEMBA180226_1A	AGAGCAGTATCTCAGGCATTCAGTGTAAGGAG	7032	6631	6629	5044	51	0.224545	28.8348	10.2669	19	L23.c	L23.c
CEMBA180226_1A	AGAGCAGTATCTCAGGCATTCAGTTCTCTCCG	8557	7981	7973	5845	90	0.280837	29.2243	9.11994	19	L23.c	L23.c
CEMBA180226_1A	AGAGCAGTATCTCAGGGGAAGACTCTCTCTAT	2624	2438	2436	1728	8	0.600227	25.8903	-23.88	4	Smc	Smc
CEMBA180226_1A	AGAGCAGTATCTCAGGGGAAGACTTTCTAGCT	1864	1688	1684	1188	16	0.558216	11.3513	-31.1792	16	Mgc	Mgc
CEMBA180226_1A	AGAGCAGTATCTCAGGTGCTGGTATTATGCGA	8712	8079	8063	5747	46	0.306751	26.1624	6.30497	19	L23.c	L23.c
CEMBA180226_1A	AGAGCAGTATCTCAGGTGTCAGCTAAGGAGTA	5215	4850	4839	3599	13	0.261609	24.387	-8.00652	1	L23.a	L23.a
CEMBA180226_1A	AGAGCAGTATCTCAGGTGTCAGCTGTAAGGAG	14520	13540	13529	10155	15	0.281406	23.4292	-5.16148	5	L23.b	L23.b
CEMBA180226_1A	AGAGCAGTATCTCAGGTGTCAGCTTTCTAGCT	3416	3103	3098	2193	12	0.519857	10.5211	-30.5549	16	Mgc	Mgc
CEMBA180226_1A	AGAGCAGTATCTCAGGTTCGGAAGCTAAGCCT	15418	14210	14193	10065	479	0.428002	-4.99602	-19.7785	13	Pv	Doublets
CEMBA180226_1A	AGAGCAGTATGCGCAGACAAGGATCCTAGAGT	6685	6212	6198	4647	74	0.346105	15.5552	-6.22339	5	L23.b	L23.b
CEMBA180226_1A	AGAGCAGTATGCGCAGAGGCTGGTAAGGAGTA	8711	8151	8138	6113	29	0.355722	-0.582424	14.0793	10	L4	L4
CEMBA180226_1A	AGAGCAGTATGCGCAGAGGCTGGTCCTAGAGT	6646	6250	6242	4796	62	0.307818	-0.628507	21.0542	6	L5.IT.a	L5.IT.a
CEMBA180226_1A	AGAGCAGTATGCGCAGCATTCAGTACTGCATA	10803	10197	10189	7941	23	0.335169	4.79034	14.2331	10	L4	L4
CEMBA180226_1A	AGAGCAGTATGCGCAGCATTCAGTCGTCTAAT	10286	9602	9591	7205	52	0.323991	24.0527	5.77956	19	L23.c	L23.c
CEMBA180226_1A	AGAGCAGTATGCGCAGGAACGCATTATCCTCT	2899	2714	2713	2092	16	0.283916	4.43394	18.5627	6	L5.IT.a	L5.IT.a
CEMBA180226_1A	AGAGCAGTATGCGCAGTGCTGGTAAAGGAGTA	3689	3453	3449	2611	44	0.344557	-14.7592	28.2742	18	CGE	Lamp5.Smad3
CEMBA180226_1A	AGAGCAGTATGCGCAGTGCTGGTAAAGGCTAT	4531	4242	4237	3194	27	0.297521	1.48854	28.7472	6	L5.IT.a	L5.IT.a
CEMBA180226_1A	AGAGCAGTATGCGCAGTGCTGGTAATCTGAGT	7686	6983	6972	5375	252	0.314592	28.9014	-16.6608	1	L23.a	L23.a
CEMBA180226_1A	AGAGCAGTATGCGCAGTGCTGGTATCGACTAG	6138	5696	5687	4279	109	0.311157	31.4287	4.86783	19	L23.c	L23.c
CEMBA180226_1A	AGAGCAGTATGCGCAGTGTCAGCTCTAAGCCT	6920	6448	6441	4809	50	0.310748	14.2211	-7.54141	5	L23.b	L23.b
CEMBA180226_1A	AGAGCAGTATGCGCAGTGTCAGCTTATCCTCT	8243	7751	7740	6020	128	0.337549	16.7722	-8.75335	5	L23.b	L23.b
CEMBA180226_1A	AGAGCAGTATGCGCAGTGTCAGCTTCGACTAG	5587	5237	5232	4041	23	0.269129	28.0759	-10.3476	1	L23.a	L23.a
CEMBA180226_1A	AGAGCAGTATGCGCAGTGTCAGCTTTCTAGCT	3809	3539	3534	2611	13	0.55316	-23.169	2.248	9	Asc	Asc
CEMBA180226_1A	AGAGCAGTCAAGTTCAACAAGGATAATGACGT	6947	6592	6586	5487	4	0.264111	-34.1168	-12.8221	11	L5.PT	L5.PT
CEMBA180226_1A	AGAGCAGTCAAGTTCAACAAGGATTCCGGTAA	3107	2937	2933	2492	38	0.306876	-3.4403	23.8154	6	L5.IT.a	L5.IT.a
CEMBA180226_1A	AGAGCAGTCAAGTTCACATTCAGTAAGAGATG	2724	2508	2505	2076	8	0.256075	26.8088	-12.3473	1	L23.a	L23.a
CEMBA180226_1A	AGAGCAGTCAAGTTCACATTCAGTGAAGTATG	1934	1787	1786	1488	28	0.327836	22.123	1.50096	5	L23.b	L23.b
CEMBA180226_1A	AGAGCAGTCAAGTTCAGAACGCATAATGACGT	2085	1940	1939	1640	18	0.332737	7.4239	28.712	6	L5.IT.a	L5.IT.a
CEMBA180226_1A	AGAGCAGTCAAGTTCATGCTGGTAAAGAGATG	4467	4181	4180	3483	10	0.402688	-13.8208	-31.4915	14	NP	NP
CEMBA180226_1A	AGAGCAGTCAAGTTCATGTCAGCTAAGAGATG	2985	2810	2805	2326	8	0.351002	29.619	9.39448	19	L23.c	L23.c
CEMBA180226_1A	AGAGCAGTCAAGTTCATGTCAGCTGAAGTATG	3530	3301	3297	2782	20	0.287662	27.7566	-12.864	1	L23.a	L23.a
CEMBA180226_1A	AGAGCAGTCAAGTTCATGTCAGCTTTCATCCA	1380	1267	1265	1057	8	0.451852	-8.02915	6.51169	3	Opc	Opc
CEMBA180226_1A	AGAGCAGTCAGAACTGACAAGGATAATGACGT	2501	2358	2357	2010	7	0.449466	-9.66542	32.2861	18	CGE	Vip.Mybpc1
CEMBA180226_1A	AGAGCAGTCAGAACTGACAAGGATGGTTAGAC	1731	1615	1614	1392	51	0.438819	-2.42331	-33.2207	12	Sst	Sst.Cbln4
CEMBA180226_1A	AGAGCAGTCAGAACTGAGGCTGGTGAAGTATG	5352	5055	5052	4303	25	0.305039	19.4736	-12.8989	1	L23.a	L23.a
CEMBA180226_1A	AGAGCAGTCAGAACTGGAACGCATATTCGTTG	1852	1731	1728	1469	18	0.30759	29.349	-13.9516	1	L23.a	L23.a
CEMBA180226_1A	AGAGCAGTCAGAACTGGAACGCATCGAATTCC	2081	1920	1915	1608	13	0.284756	22.0523	0.391707	5	L23.b	L23.b
CEMBA180226_1A	AGAGCAGTCAGAACTGGGAAGACTAATGACGT	3448	3236	3229	2775	39	0.368699	-8.60777	30.9898	18	CGE	Doublets
CEMBA180226_1A	AGAGCAGTCAGAACTGGGAAGACTATTCGTTG	1348	1268	1267	1087	9	0.304702	16.3889	0.375376	5	L23.b	L23.b
CEMBA180226_1A	AGAGCAGTCAGAACTGTGCTGGTAGAAGTATG	2257	2094	2091	1816	18	0.313873	27.1908	-10.9115	1	L23.a	L23.a
CEMBA180226_1A	AGAGCAGTCAGAACTGTGCTGGTATGCCTTAC	1748	1602	1600	1359	6	0.556671	27.3065	-24.7008	4	Smc	Smc
CEMBA180226_1A	AGAGCAGTCAGAACTGTGCTGGTATTCATCCA	1768	1623	1620	1396	12	0.23558	16.4735	24.6534	17	L5.IT.b	L5.IT.b
CEMBA180226_1A	AGAGCAGTCAGAACTGTTCGGAAGATAGCCTT	2244	2098	2096	1790	32	0.389313	-14.1846	28.2614	18	CGE	Lamp5.Smad3
CEMBA180226_1A	AGAGCAGTCCTAAGACACAAGGATTCTCTCCG	5321	4973	4971	3703	17	0.270221	28.6632	-3.19284	1	L23.a	L23.a
CEMBA180226_1A	AGAGCAGTCCTAAGACAGGCTGGTTTCTAGCT	6641	6300	6293	4494	14	0.276285	28.272	7.1891	19	L23.c	L23.c
CEMBA180226_1A	AGAGCAGTCCTAAGACCATTCAGTCTAAGCCT	2067	1896	1893	1327	15	0.578102	-19.9275	12.9639	9	Asc	Asc
CEMBA180226_1A	AGAGCAGTCCTAAGACCATTCAGTGCGTAAGA	2946	2794	2792	2157	19	0.629932	-17.0235	-16.9653	8	Ogc	Ogc
CEMBA180226_1A	AGAGCAGTCCTAAGACGAACGCATCTAAGCCT	6465	6085	6075	4374	37	0.277641	5.14963	28.6367	6	L5.IT.a	L5.IT.a
CEMBA180226_1A	AGAGCAGTCCTAAGACGAACGCATGCGTAAGA	10060	9512	9501	7146	41	0.321594	20.2996	-7.76713	5	L23.b	L23.b
CEMBA180226_1A	AGAGCAGTCCTAAGACGAACGCATTCTCTCCG	2109	1909	1909	1424	34	0.246102	32.3493	-3.39985	1	L23.a	L23.a
CEMBA180226_1A	AGAGCAGTCCTAAGACGGAAGACTAAGGAGTA	11445	10850	10836	7916	45	0.293004	15.9293	5.42304	5	L23.b	L23.b
CEMBA180226_1A	AGAGCAGTCCTAAGACGGAAGACTACTGCATA	6876	6516	6505	4764	33	0.277438	0.991125	28.3635	6	L5.IT.a	L5.IT.a
CEMBA180226_1A	AGAGCAGTCCTAAGACTGCTGGTATTATGCGA	10688	10100	10091	7273	50	0.298473	-0.833547	22.0136	6	L5.IT.a	L5.IT.a
CEMBA180226_1A	AGAGCAGTCCTAAGACTGCTGGTATTCTAGCT	4233	3854	3851	2747	11	0.554059	-29.2544	-2.55572	2	Other	Other
CEMBA180226_1A	AGAGCAGTCCTAAGACTGTCAGCTCTCTCTAT	3471	3127	3121	2221	40	0.536187	24.776	-23.3738	4	Smc	Smc
CEMBA180226_1A	AGAGCAGTCCTAAGACTGTCAGCTGCGTAAGA	3623	3354	3350	2538	10	0.424289	-4.54298	1.67713	3	Opc	Opc
CEMBA180226_1A	AGAGCAGTCCTAAGACTTCGGAAGAAGGAGTA	3836	3622	3618	2599	15	0.642616	-22.1126	-21.4015	8	Ogc	Ogc
CEMBA180226_1A	AGAGCAGTCCTAAGACTTCGGAAGACTGCATA	6047	5773	5768	4210	20	0.515257	-4.9107	5.81539	3	Opc	Opc
CEMBA180226_1A	AGAGCAGTCCTAAGACTTCGGAAGTTCTAGCT	1602	1412	1410	1041	71	0.570342	25.666	-22.3479	4	Smc	Smc
CEMBA180226_1A	AGAGCAGTCGAGGCTGACAAGGATATCTGAGT	12025	11395	11378	8629	54	0.283339	4.17589	32.2028	6	L5.IT.a	L5.IT.a
CEMBA180226_1A	AGAGCAGTCGAGGCTGACAAGGATGCGTAAGA	1740	1595	1591	1225	18	0.261218	20.1189	3.84335	19	L23.c	L23.c
CEMBA180226_1A	AGAGCAGTCGAGGCTGACAAGGATGTAAGGAG	3288	3050	3044	2266	17	0.534446	-20.9541	10.032	9	Asc	Asc
CEMBA180226_1A	AGAGCAGTCGAGGCTGACAAGGATTATCCTCT	8045	7646	7637	5806	30	0.276964	21.772	1.66078	19	L23.c	L23.c
CEMBA180226_1A	AGAGCAGTCGAGGCTGACAAGGATTTATGCGA	7778	7249	7237	5326	34	0.269972	9.84502	7.54488	5	L23.b	L23.b
CEMBA180226_1A	AGAGCAGTCGAGGCTGAGGCTGGTCGTCTAAT	1586	1437	1433	1045	13	0.472609	-31.3196	-1.31055	2	Other	Other
CEMBA180226_1A	AGAGCAGTCGAGGCTGAGGCTGGTGTAAGGAG	3106	2943	2941	2195	24	0.328139	24.4388	4.56758	19	L23.c	L23.c
CEMBA180226_1A	AGAGCAGTCGAGGCTGCATTCAGTCGTCTAAT	6271	5887	5879	4271	36	0.456581	-12.0732	12.9152	9	Asc	Asc
CEMBA180226_1A	AGAGCAGTCGAGGCTGCATTCAGTCTAAGCCT	3107	2923	2915	2114	29	0.320186	29.6293	7.22213	19	L23.c	L23.c
CEMBA180226_1A	AGAGCAGTCGAGGCTGCATTCAGTTCTCTCCG	3109	2733	2724	2021	109	0.477394	-23.9436	2.49285	9	Asc	Asc
CEMBA180226_1A	AGAGCAGTCGAGGCTGGAACGCATAAGGCTAT	3582	3347	3343	2572	51	0.371298	26.5229	-16.2153	1	L23.a	L23.a
CEMBA180226_1A	AGAGCAGTCGAGGCTGGAACGCATCCTAGAGT	11818	11266	11249	8403	43	0.279178	-1.09565	29.1987	6	L5.IT.a	L5.IT.a
CEMBA180226_1A	AGAGCAGTCGAGGCTGGAACGCATTTATGCGA	6863	6429	6425	4721	12	0.271674	30.2394	3.85779	19	L23.c	L23.c
CEMBA180226_1A	AGAGCAGTCGAGGCTGTGTCAGCTCCTAGAGT	4887	4512	4503	3306	30	0.477581	-11.9161	10.207	9	Asc	Asc
CEMBA180226_1A	AGAGCAGTCGAGGCTGTGTCAGCTCTCTCTAT	5218	4870	4867	3480	8	0.529032	-20.994	-13.7346	8	Ogc	Ogc
CEMBA180226_1A	AGAGCAGTCGAGGCTGTGTCAGCTTATCCTCT	4869	4498	4494	3459	20	0.244657	27.7331	-12.391	1	L23.a	L23.a
CEMBA180226_1A	AGAGCAGTCGAGGCTGTGTCAGCTTTATGCGA	5747	5383	5374	3908	48	0.286036	7.64089	5.72579	5	L23.b	L23.b
CEMBA180226_1A	AGAGCAGTCGAGGCTGTTCGGAAGAAGGAGTA	5458	5042	5033	3756	19	0.482606	-11.4509	15.1569	9	Asc	Asc
CEMBA180226_1A	AGAGCAGTCGAGGCTGTTCGGAAGACTGCATA	11385	10803	10789	8092	47	0.284471	-1.24678	29.4194	6	L5.IT.a	L5.IT.a
CEMBA180226_1A	AGAGCAGTCGATCAGTACAAGGATACTGCATA	2627	2456	2453	1814	0	0.534372	-23.0676	0.766704	9	Asc	Asc
CEMBA180226_1A	AGAGCAGTCGATCAGTACAAGGATCTCTCTAT	2826	2622	2621	1894	21	0.296545	-0.640149	15.0903	10	L4	L4
CEMBA180226_1A	AGAGCAGTCGATCAGTACAAGGATTATCCTCT	2286	2144	2142	1587	5	0.565725	-26.4819	11.6658	9	Asc	Asc
CEMBA180226_1A	AGAGCAGTCGATCAGTAGGCTGGTCGTCTAAT	2243	2039	2039	1447	28	0.45	-36.8266	2.11167	2	Other	Other
CEMBA180226_1A	AGAGCAGTCGATCAGTCATTCAGTAAGGAGTA	12928	12121	12115	9048	15	0.288159	-1.42311	27.4207	6	L5.IT.a	L5.IT.a
CEMBA180226_1A	AGAGCAGTCGATCAGTCATTCAGTCTCTCTAT	3364	3106	3105	2230	34	0.289005	8.93849	-1.79775	5	L23.b	L23.b
CEMBA180226_1A	AGAGCAGTCGATCAGTCATTCAGTTCGACTAG	1910	1783	1780	1371	8	0.361642	-9.1998	-19.9562	13	Pv	Pv.Tac1
CEMBA180226_1A	AGAGCAGTCGATCAGTGAACGCATGTAAGGAG	2473	2242	2235	1684	101	0.306348	4.0966	16.6376	10	L4	L4
CEMBA180226_1A	AGAGCAGTCGATCAGTGGAAGACTAAGGCTAT	5637	4552	4546	3306	979	0.618667	-24.1576	1.90511	9	Asc	Asc
CEMBA180226_1A	AGAGCAGTCGATCAGTGGAAGACTCGTCTAAT	5188	4834	4831	3467	13	0.415749	22.431	-15.8328	1	L23.a	L23.a
CEMBA180226_1A	AGAGCAGTCGATCAGTGGAAGACTTTATGCGA	2676	2513	2508	1783	16	0.486649	-7.96229	34.6755	18	CGE	Vip.Crhr2
CEMBA180226_1A	AGAGCAGTCGATCAGTTGCTGGTAACTGCATA	10460	9897	9887	7290	62	0.29069	21.5886	4.84723	19	L23.c	L23.c
CEMBA180226_1A	AGAGCAGTCGATCAGTTGCTGGTATCTCTCCG	3618	3365	3360	2413	11	0.410121	-18.6479	-5.39433	8	Ogc	Ogc
CEMBA180226_1A	AGAGCAGTCGATCAGTTGTCAGCTCCTAGAGT	2488	2256	2249	1665	11	0.450176	-22.3983	18.7524	9	Asc	Asc
CEMBA180226_1A	AGAGCAGTCGATCAGTTGTCAGCTTTCTAGCT	2081	1849	1847	1333	46	0.500366	-16.5808	-8.84742	8	Ogc	Ogc
CEMBA180226_1A	AGAGCAGTCGATCAGTTTCGGAAGATCTGAGT	5943	5607	5601	4053	6	0.52112	-5.05065	6.36279	3	Opc	Opc
CEMBA180226_1A	AGAGCAGTCGCTTGATCATTCAGTAATGACGT	2351	2173	2167	1858	22	0.53822	-33.9987	0.67121	2	Other	Other
CEMBA180226_1A	AGAGCAGTCGCTTGATCATTCAGTGGATACTA	4189	3945	3941	3380	26	0.261282	5.00276	28.9151	6	L5.IT.a	L5.IT.a
CEMBA180226_1A	AGAGCAGTCGCTTGATCATTCAGTGGTTAGAC	2299	2162	2159	1870	5	0.385177	-16.4365	29.0975	18	CGE	Lamp5.Smad3
CEMBA180226_1A	AGAGCAGTCGCTTGATCATTCAGTTCCGGTAA	1727	1611	1609	1371	36	0.316501	26.2362	-14.7918	1	L23.a	L23.a
CEMBA180226_1A	AGAGCAGTCGCTTGATCATTCAGTTGCCTTAC	2666	2476	2472	2086	38	0.267882	31.8484	-6.93547	1	L23.a	L23.a
CEMBA180226_1A	AGAGCAGTCGCTTGATCATTCAGTTTACGACC	3055	2871	2868	2444	11	0.22609	5.12305	30.7954	6	L5.IT.a	L5.IT.a
CEMBA180226_1A	AGAGCAGTCGCTTGATGAACGCATCGAATTCC	3338	3152	3149	2636	36	0.296187	19.8536	-9.19918	5	L23.b	L23.b
CEMBA180226_1A	AGAGCAGTCGCTTGATGGAAGACTAATGACGT	6005	5664	5657	4808	27	0.291185	19.1806	-0.527793	5	L23.b	L23.b
CEMBA180226_1A	AGAGCAGTCGCTTGATGGAAGACTTTGGAAGT	2454	2303	2296	1927	12	0.307381	23.8788	-7.04671	1	L23.a	L23.a
CEMBA180226_1A	AGAGCAGTCGCTTGATTTCGGAAGTGCCTTAC	6297	5927	5920	4996	22	0.23572	3.75641	23.2035	6	L5.IT.a	L5.IT.a
CEMBA180226_1A	AGAGCAGTCGTACTAGACAAGGATAAGGCTAT	7284	6881	6873	5039	26	0.301065	19.6867	-12.0046	1	L23.a	L23.a
CEMBA180226_1A	AGAGCAGTCGTACTAGACAAGGATCCTAGAGT	8433	7870	7859	5749	43	0.516732	-31.6215	3.24188	2	Other	Other
CEMBA180226_1A	AGAGCAGTCGTACTAGACAAGGATTTCTAGCT	8577	8081	8072	5709	128	0.320082	-0.351376	17.9086	6	L5.IT.a	L5.IT.a
CEMBA180226_1A	AGAGCAGTCGTACTAGAGGCTGGTAAGGCTAT	2618	2437	2429	1824	23	0.445508	-15.5186	-34.2935	14	NP	NP
CEMBA180226_1A	AGAGCAGTCGTACTAGAGGCTGGTTTCTAGCT	13754	13009	12994	9105	23	0.309901	18.9522	-8.47579	5	L23.b	L23.b
CEMBA180226_1A	AGAGCAGTCGTACTAGCATTCAGTGCGTAAGA	3111	2917	2917	2205	1	0.584622	-21.2749	-20.7786	8	Ogc	Ogc
CEMBA180226_1A	AGAGCAGTCGTACTAGGAACGCATTTATGCGA	4751	4472	4470	3147	16	0.563197	-20.6087	15.6491	9	Asc	Asc
CEMBA180226_1A	AGAGCAGTCGTACTAGTGCTGGTATCTCTCCG	9223	8693	8675	6515	59	0.310869	21.1864	4.67995	19	L23.c	L23.c
CEMBA180226_1A	AGAGCAGTCGTACTAGTGTCAGCTATCTGAGT	3870	3582	3577	2643	8	0.502581	-19.5776	15.6716	9	Asc	Asc
CEMBA180226_1A	AGAGCAGTCGTACTAGTGTCAGCTCGTCTAAT	2694	2453	2446	1767	38	0.499725	-36.8159	1.33665	2	Other	Other
CEMBA180226_1A	AGAGCAGTCGTACTAGTGTCAGCTCTCTCTAT	19522	18399	18381	13182	168	0.328762	20.446	-1.7199	5	L23.b	L23.b
CEMBA180226_1A	AGAGCAGTCGTACTAGTTCGGAAGAAGGCTAT	9967	9277	9270	6922	116	0.280568	1.38238	22.8078	6	L5.IT.a	L5.IT.a
CEMBA180226_1A	AGAGCAGTCGTATAGAAGGCTGGTGGATACTA	1985	1854	1853	1554	43	0.309613	10.1436	-5.44006	5	L23.b	L23.b
CEMBA180226_1A	AGAGCAGTCGTATAGACATTCAGTGAAGTATG	6488	5314	5307	4476	129	0.252304	-12.8325	-8.15208	8	Ogc	Ogc
CEMBA180226_1A	AGAGCAGTCGTATAGACATTCAGTGGTTAGAC	1392	1263	1262	1083	33	0.578565	-31.756	-0.988056	2	Other	Other
CEMBA180226_1A	AGAGCAGTCGTATAGACATTCAGTTCCGGTAA	5092	4777	4773	4052	44	0.358004	-0.402336	9.5806	10	L4	L4
CEMBA180226_1A	AGAGCAGTCGTATAGACATTCAGTTTACGACC	2409	2264	2262	1899	12	0.306633	28.5574	-14.0293	1	L23.a	L23.a
CEMBA180226_1A	AGAGCAGTCGTATAGAGAACGCATTGCCTTAC	4657	4380	4377	3596	2	0.329905	19.732	-11.3975	1	L23.a	L23.a
CEMBA180226_1A	AGAGCAGTCGTATAGAGAACGCATTTGGAAGT	2673	2497	2493	2038	19	0.28291	30.3941	3.09057	19	L23.c	L23.c
CEMBA180226_1A	AGAGCAGTCGTATAGAGGAAGACTAACGAACG	1864	1724	1719	1421	15	0.352941	-18.2598	27.6402	18	CGE	Lamp5.Smad3
CEMBA180226_1A	AGAGCAGTCGTATAGAGGAAGACTGAAGTATG	4492	4181	4177	3446	30	0.299745	17.7851	-6.87664	5	L23.b	L23.b
CEMBA180226_1A	AGAGCAGTCGTATAGATGCTGGTAAGGATAAC	2405	2260	2255	1901	9	0.284839	29.6778	0.274972	19	L23.c	L23.c
CEMBA180226_1A	AGAGCAGTCGTATAGATGTCAGCTAACGAACG	7472	7019	7003	5826	19	0.248829	19.6464	-2.68809	5	L23.b	L23.b
CEMBA180226_1A	AGAGCAGTCGTATAGATGTCAGCTAAGAGATG	6262	5882	5879	4770	18	0.272839	27.4295	-10.1292	1	L23.a	L23.a
CEMBA180226_1A	AGAGCAGTCGTATAGATGTCAGCTATTCGTTG	5992	5647	5641	4641	18	0.32521	5.41556	6.81171	5	L23.b	L23.b
CEMBA180226_1A	AGAGCAGTCTAATGCTACAAGGATAATGACGT	5784	5465	5462	4598	33	0.285684	-35.8359	-12.9065	11	L5.PT	L5.PT
CEMBA180226_1A	AGAGCAGTCTAATGCTAGGCTGGTATAGCCTT	1531	1422	1419	1205	3	0.51251	-6.5746	6.51767	3	Opc	Opc
CEMBA180226_1A	AGAGCAGTCTAATGCTCATTCAGTGAAGTATG	2239	2055	2054	1774	35	0.550083	-13.8994	1.15262	3	Opc	Opc
CEMBA180226_1A	AGAGCAGTCTAATGCTCATTCAGTTCCGGTAA	2440	2315	2312	1965	16	0.278412	2.04726	32.262	6	L5.IT.a	L5.IT.a
CEMBA180226_1A	AGAGCAGTCTAATGCTGAACGCATAACGAACG	7163	6687	6674	5583	28	0.320231	0.154778	12.2769	10	L4	L4
CEMBA180226_1A	AGAGCAGTCTAATGCTGAACGCATAATGACGT	2077	1899	1898	1642	51	0.391045	-18.2396	29.008	18	CGE	Lamp5.Smad3
CEMBA180226_1A	AGAGCAGTCTAATGCTGGAAGACTATAGCCTT	8563	8108	8104	6741	94	0.328462	-1.34797	18.2371	6	L5.IT.a	L5.IT.a
CEMBA180226_1A	AGAGCAGTCTAATGCTTGCTGGTAATTCGTTG	6352	5944	5941	4958	22	0.264481	11.719	-2.94059	5	L23.b	L23.b
CEMBA180226_1A	AGAGCAGTCTAATGCTTGCTGGTAGAAGTATG	6591	6204	6193	5252	68	0.250652	6.70333	31.9715	6	L5.IT.a	L5.IT.a
CEMBA180226_1A	AGAGCAGTCTAATGCTTGCTGGTATGCCTTAC	3387	3196	3193	2669	39	0.308592	20.7048	4.78922	19	L23.c	L23.c
CEMBA180226_1A	AGAGCAGTCTAATGCTTGCTGGTATTGGAAGT	5867	5466	5454	4558	17	0.351507	1.39129	-24.8797	12	Sst	Doublets
CEMBA180226_1A	AGAGCAGTCTAATGCTTGTCAGCTAACGAACG	4547	4299	4293	3629	20	0.284681	-0.173541	7.69179	10	L4	L4
CEMBA180226_1A	AGAGCAGTCTAATGCTTGTCAGCTCGAATTCC	2120	2006	2003	1680	11	0.343423	18.2195	-2.01735	5	L23.b	L23.b
CEMBA180226_1A	AGAGCAGTCTAATGCTTGTCAGCTTTCATCCA	3495	3160	3155	2669	28	0.335399	-12.9457	6.91817	9	Asc	Asc
CEMBA180226_1A	AGAGCAGTCTAATGCTTTCGGAAGTTCATCCA	1660	1578	1573	1331	9	0.305048	27.4829	-4.34038	1	L23.a	L23.a
CEMBA180226_1A	AGAGCAGTCTCTCTACACAAGGATCTAAGCCT	8893	8412	8400	5988	67	0.334961	26.7062	5.65479	19	L23.c	L23.c
CEMBA180226_1A	AGAGCAGTCTCTCTACACAAGGATTCTCTCCG	16683	15439	15427	10964	18	0.229668	24.2736	2.3028	19	L23.c	L23.c
CEMBA180226_1A	AGAGCAGTCTCTCTACCATTCAGTGCGTAAGA	4676	4473	4464	3429	25	0.332194	28.9713	8.05653	19	L23.c	L23.c
CEMBA180226_1A	AGAGCAGTCTCTCTACGAACGCATAAGGCTAT	1758	1639	1637	1192	13	0.3214	4.25252	19.8222	6	L5.IT.a	L5.IT.a
CEMBA180226_1A	AGAGCAGTCTCTCTACGAACGCATCGTCTAAT	4010	3739	3730	2634	13	0.544881	-5.12157	4.79008	3	Opc	Opc
CEMBA180226_1A	AGAGCAGTCTCTCTACGAACGCATGTAAGGAG	2356	2162	2159	1629	9	0.523866	-22.6986	20.1224	9	Asc	Asc
CEMBA180226_1A	AGAGCAGTCTCTCTACGAACGCATTCGACTAG	2424	2227	2223	1720	20	0.304594	-12.7652	27.4843	18	CGE	Lamp5.Ndnf
CEMBA180226_1A	AGAGCAGTCTCTCTACTGTCAGCTTTCTAGCT	7667	7011	7003	5023	205	0.241882	29.559	1.11286	19	L23.c	L23.c
CEMBA180226_1A	AGAGCAGTCTCTGGTAACAAGGATATCTGAGT	7335	6861	6851	4947	11	0.445015	-14.7828	31.0691	18	CGE	Lamp5.Ndnf
CEMBA180226_1A	AGAGCAGTCTCTGGTAACAAGGATCTCTCTAT	5719	5345	5338	3808	64	0.570987	-26.5974	10.8585	9	Asc	Asc
CEMBA180226_1A	AGAGCAGTCTCTGGTAACAAGGATTATCCTCT	14556	13493	13477	10037	156	0.328748	28.7076	17.263	7	L6.IT	L6.IT
CEMBA180226_1A	AGAGCAGTCTCTGGTAACAAGGATTCGACTAG	4885	4637	4632	3409	28	0.344946	26.0423	4.29823	19	L23.c	L23.c
CEMBA180226_1A	AGAGCAGTCTCTGGTAAGGCTGGTAAGGCTAT	3620	3403	3398	2537	15	0.279383	15.6424	0.0741229	5	L23.b	L23.b
CEMBA180226_1A	AGAGCAGTCTCTGGTACATTCAGTAAGGCTAT	4237	3996	3988	2915	31	0.372615	-0.421665	8.74642	10	L4	L4
CEMBA180226_1A	AGAGCAGTCTCTGGTACATTCAGTTTCTAGCT	12029	11192	11180	7888	61	0.264684	-12.3917	26.3501	18	CGE	Lamp5.Ndnf
CEMBA180226_1A	AGAGCAGTCTCTGGTAGAACGCATTTCTAGCT	2719	2534	2530	1750	9	0.546927	-35.179	2.48217	2	Other	Other
CEMBA180226_1A	AGAGCAGTCTCTGGTAGGAAGACTCGTCTAAT	6866	6431	6421	4497	5	0.573449	-37.6857	1.74409	2	Other	Other
CEMBA180226_1A	AGAGCAGTCTCTGGTAGGAAGACTGCGTAAGA	3640	3425	3421	2475	32	0.452778	-7.01543	6.25387	3	Opc	Opc
CEMBA180226_1A	AGAGCAGTCTCTGGTATGCTGGTAGCGTAAGA	6725	6176	6163	4688	50	0.232239	24.2501	1.58774	5	L23.b	L23.b
CEMBA180226_1A	AGAGCAGTCTCTGGTATGCTGGTATATCCTCT	5998	5632	5628	4151	17	0.280788	26.3114	6.5702	19	L23.c	L23.c
CEMBA180226_1A	AGAGCAGTCTCTGGTATGTCAGCTTCGACTAG	5049	4767	4760	3452	12	0.301951	-1.45601	25.1815	6	L5.IT.a	L5.IT.a
CEMBA180226_1A	AGAGCAGTCTCTGGTATGTCAGCTTTCTAGCT	2822	2644	2641	1895	17	0.494824	-6.99555	6.51023	3	Opc	Opc
CEMBA180226_1A	AGAGCAGTCTTCAATGACAAGGATATAGCCTT	3494	3290	3288	2730	4	0.483351	-21.8191	13.2538	9	Asc	Asc
CEMBA180226_1A	AGAGCAGTCTTCAATGACAAGGATTTGGAAGT	9036	8556	8544	7175	13	0.262816	-1.46222	29.5848	6	L5.IT.a	L5.IT.a
CEMBA180226_1A	AGAGCAGTCTTCAATGCATTCAGTTGCCTTAC	5218	4889	4887	4104	42	0.287143	-0.570645	26.5535	6	L5.IT.a	L5.IT.a
CEMBA180226_1A	AGAGCAGTCTTCAATGGAACGCATATAGCCTT	2754	2590	2587	2170	9	0.455277	-12.5533	-20.7851	13	Pv	Pv.Tac1
CEMBA180226_1A	AGAGCAGTCTTCAATGGAACGCATTGCCTTAC	2485	2276	2270	1917	46	0.299132	10.739	-6.47923	5	L23.b	L23.b
CEMBA180226_1A	AGAGCAGTCTTCAATGGGAAGACTGAAGTATG	6034	5623	5618	4761	32	0.421182	21.3532	-8.00812	1	L23.a	L23.a
CEMBA180226_1A	AGAGCAGTCTTCAATGTGCTGGTATTCATCCA	7855	7414	7405	6190	14	0.299558	9.34652	7.65639	5	L23.b	L23.b
CEMBA180226_1A	AGAGCAGTCTTCAATGTGTCAGCTAACGAACG	5378	5061	5052	4263	60	0.281793	3.70832	32.5845	6	L5.IT.a	L5.IT.a
CEMBA180226_1A	AGAGCAGTCTTCAATGTGTCAGCTATAGCCTT	3842	3666	3662	3065	12	0.270562	25.6479	4.9064	19	L23.c	L23.c
CEMBA180226_1A	AGAGCAGTCTTCAATGTGTCAGCTGGATACTA	5587	5161	5158	4342	12	0.369629	-8.41624	32.1914	18	CGE	Vip.Chat
CEMBA180226_1A	AGAGCAGTCTTCAATGTTCGGAAGAAGAGATG	1725	1600	1596	1344	14	0.315098	30.0351	-15.6579	1	L23.a	L23.a
CEMBA180226_1A	AGAGCAGTGAACGGTAAGGCTGGTAACGAACG	1998	1858	1849	1563	12	0.586875	-37.3205	5.43176	2	Other	Other
CEMBA180226_1A	AGAGCAGTGAACGGTACATTCAGTAGGATAAC	3108	2909	2906	2468	10	0.204033	30.2028	0.205998	19	L23.c	L23.c
CEMBA180226_1A	AGAGCAGTGAACGGTACATTCAGTGGTTAGAC	3307	3092	3086	2665	26	0.298792	10.4803	7.34484	5	L23.b	L23.b
CEMBA180226_1A	AGAGCAGTGAACGGTAGAACGCATGAAGTATG	1552	1445	1445	1231	19	0.384069	24.021	-2.98688	5	L23.b	L23.b
CEMBA180226_1A	AGAGCAGTGAACGGTAGAACGCATTTACGACC	1538	1397	1396	1178	36	0.32309	14.1713	-8.08462	1	L23.a	L23.a
CEMBA180226_1A	AGAGCAGTGAACGGTATGCTGGTAAACGAACG	1539	1429	1428	1178	31	0.411084	-1.85348	7.34519	10	L4	L4
CEMBA180226_1A	AGAGCAGTGAACGGTATGCTGGTAATTCGTTG	2025	1878	1876	1549	41	0.391441	-9.79895	29.4888	18	CGE	Vip.Mybpc1
CEMBA180226_1A	AGAGCAGTGAACGGTATGCTGGTATAAGATCC	3353	3150	3144	2659	61	0.275432	13.7702	28.1681	17	L5.IT.b	L5.IT.b
CEMBA180226_1A	AGAGCAGTGAACGGTATTCGGAAGGGTTAGAC	4203	3988	3981	3409	11	0.257176	28.2186	5.58586	19	L23.c	L23.c
CEMBA180226_1A	AGAGCAGTGAACGGTATTCGGAAGTTCATCCA	2629	2452	2448	2058	6	0.485986	-6.41042	5.06612	3	Opc	Opc
CEMBA180226_1A	AGAGCAGTGAATTACGACAAGGATTTGGAAGT	7279	6603	6594	5588	260	0.332342	-2.86484	19.1984	6	L5.IT.a	L5.IT.a
CEMBA180226_1A	AGAGCAGTGAATTACGAGGCTGGTATTCGTTG	9035	8453	8449	7120	36	0.279379	24.4912	6.46076	19	L23.c	L23.c
CEMBA180226_1A	AGAGCAGTGAATTACGAGGCTGGTCGAATTCC	4654	4366	4362	3692	6	0.348009	-0.0283191	9.64464	10	L4	L4
CEMBA180226_1A	AGAGCAGTGAATTACGAGGCTGGTGGATACTA	1467	1383	1382	1188	3	0.320261	14.5728	-0.433563	5	L23.b	L23.b
CEMBA180226_1A	AGAGCAGTGAATTACGCATTCAGTAAGAGATG	4788	4466	4461	3775	18	0.342497	23.3045	-11.4982	1	L23.a	L23.a
CEMBA180226_1A	AGAGCAGTGAATTACGCATTCAGTCGAATTCC	1711	1562	1560	1349	30	0.246187	31.1503	-16.133	1	L23.a	L23.a
CEMBA180226_1A	AGAGCAGTGAATTACGGGAAGACTATAGCCTT	1595	1483	1482	1267	2	0.62943	-15.6558	-18.4383	8	Ogc	Ogc
CEMBA180226_1A	AGAGCAGTGAATTACGTGCTGGTAAGGATAAC	4402	4093	4087	3478	32	0.479184	-19.8132	-29.0979	14	NP	NP
CEMBA180226_1A	AGAGCAGTGAATTACGTGTCAGCTATTCGTTG	2834	2661	2659	2231	16	0.323981	-1.76988	12.3942	10	L4	L4
CEMBA180226_1A	AGAGCAGTGAATTACGTGTCAGCTTAAGATCC	1763	1631	1631	1421	8	0.376471	-1.34219	9.97079	10	L4	L4
CEMBA180226_1A	AGAGCAGTGCAACCTAACAAGGATATAGCCTT	1786	1652	1648	1382	48	0.332148	25.6773	-15.6163	1	L23.a	L23.a
CEMBA180226_1A	AGAGCAGTGCAACCTAACAAGGATCGAATTCC	2106	1929	1927	1616	40	0.540785	-31.7286	3.66129	2	Other	Other
CEMBA180226_1A	AGAGCAGTGCAACCTAAGGCTGGTGGTTAGAC	4730	4436	4433	3837	38	0.329868	6.96539	8.21168	5	L23.b	L23.b
CEMBA180226_1A	AGAGCAGTGCAACCTACATTCAGTAAGAGATG	7407	6909	6901	5686	65	0.287506	17.3027	-5.72287	5	L23.b	L23.b
CEMBA180226_1A	AGAGCAGTGCAACCTACATTCAGTAGGATAAC	1657	1541	1539	1293	10	0.452273	-6.87327	1.46844	3	Opc	Opc
CEMBA180226_1A	AGAGCAGTGCAACCTACATTCAGTGGATACTA	3183	2995	2994	2539	27	0.223372	9.68175	31.3543	6	L5.IT.a	L5.IT.a
CEMBA180226_1A	AGAGCAGTGCAACCTACATTCAGTTGCCTTAC	1872	1689	1687	1447	23	0.553148	26.0959	-22.8179	4	Smc	Smc
CEMBA180226_1A	AGAGCAGTGCAACCTACATTCAGTTTGGAAGT	1558	1433	1430	1189	8	0.537326	-25.7175	-19.3129	8	Ogc	Ogc
CEMBA180226_1A	AGAGCAGTGCAACCTAGAACGCATAAGAGATG	2473	2320	2318	1920	10	0.296653	-1.9571	19.3018	6	L5.IT.a	L5.IT.a
CEMBA180226_1A	AGAGCAGTGCAACCTAGGAAGACTAGGATAAC	1832	1682	1681	1392	46	0.529412	-18.5997	14.9037	9	Asc	Asc
CEMBA180226_1A	AGAGCAGTGCAACCTAGGAAGACTGGTTAGAC	3292	3090	3089	2633	16	0.318587	-1.38254	8.02824	10	L4	L4
CEMBA180226_1A	AGAGCAGTGCAACCTATGCTGGTAAATGACGT	3759	3285	3282	2761	9	0.466195	-29.0719	-1.08031	2	Other	Other
CEMBA180226_1A	AGAGCAGTGCAACCTATGCTGGTAATAGCCTT	3416	3180	3177	2619	6	0.466517	-26.1527	5.34369	9	Asc	Asc
CEMBA180226_1A	AGAGCAGTGCAACCTATGCTGGTATTGGAAGT	7606	7170	7161	5971	23	0.261203	17.2817	5.22769	5	L23.b	L23.b
CEMBA180226_1A	AGAGCAGTGCAACCTATGTCAGCTGAAGTATG	5685	5339	5336	4543	65	0.34721	-7.00788	24.2962	18	CGE	Doublets
CEMBA180226_1A	AGAGCAGTGCAACCTATGTCAGCTGGTTAGAC	1925	1799	1793	1541	16	0.242866	-37.0951	-9.85794	11	L5.PT	L5.PT
CEMBA180226_1A	AGAGCAGTGCAACCTATGTCAGCTTTCATCCA	9906	9288	9280	7785	40	0.303813	9.2891	3.17206	5	L23.b	L23.b
CEMBA180226_1A	AGAGCAGTGCAACCTATTCGGAAGATTCGTTG	2353	2186	2183	1834	28	0.409499	-18.0664	30.7435	18	CGE	Lamp5.Smad3
CEMBA180226_1A	AGAGCAGTGCCTCAATACAAGGATGGTTAGAC	7735	7335	7330	6307	43	0.298378	17.2669	5.40248	5	L23.b	L23.b
CEMBA180226_1A	AGAGCAGTGCCTCAATAGGCTGGTAAGAGATG	6407	5991	5983	4900	28	0.392262	18.3306	-4.7669	5	L23.b	L23.b
CEMBA180226_1A	AGAGCAGTGCCTCAATAGGCTGGTCGAATTCC	1837	1740	1737	1427	19	0.315358	19.8257	-6.43994	5	L23.b	L23.b
CEMBA180226_1A	AGAGCAGTGCCTCAATAGGCTGGTTCCGGTAA	1432	1316	1314	1112	17	0.290718	30.2024	8.77283	19	L23.c	L23.c
CEMBA180226_1A	AGAGCAGTGCCTCAATCATTCAGTAGGATAAC	3544	3313	3305	2792	27	0.258042	12.2353	20.2789	17	L5.IT.b	L5.IT.b
CEMBA180226_1A	AGAGCAGTGCCTCAATGAACGCATAAGAGATG	1607	1503	1502	1234	7	0.350711	25.4324	-14.3713	1	L23.a	L23.a
CEMBA180226_1A	AGAGCAGTGCCTCAATGGAAGACTATAGCCTT	2429	2264	2263	1883	76	0.403836	-18.0574	29.7826	18	CGE	Lamp5.Smad3
CEMBA180226_1A	AGAGCAGTGCCTCAATGGAAGACTTAAGATCC	7261	6785	6782	5592	16	0.423304	-13.4174	-21.1051	13	Pv	Pv.Ntf3
CEMBA180226_1A	AGAGCAGTGCCTCAATTGTCAGCTAATGACGT	3098	2910	2907	2468	9	0.319763	1.08858	6.25999	10	L4	L4
CEMBA180226_1A	AGAGCAGTGCCTCAATTGTCAGCTGAAGTATG	1780	1534	1533	1292	4	0.206193	-13.6303	5.9105	9	Asc	Asc
CEMBA180226_1A	AGAGCAGTGCCTCAATTGTCAGCTTGCCTTAC	3436	3197	3195	2723	8	0.528587	-25.6231	20.299	9	Asc	Asc
CEMBA180226_1A	AGAGCAGTGCCTCAATTGTCAGCTTTACGACC	3110	2946	2945	2451	21	0.562201	-25.9869	9.63554	9	Asc	Asc
CEMBA180226_1A	AGAGCAGTGCGTAGTAACAAGGATATCTGAGT	4491	4210	4200	3089	34	0.318124	20.0387	1.88503	5	L23.b	L23.b
CEMBA180226_1A	AGAGCAGTGCGTAGTAACAAGGATCGTCTAAT	4310	4000	3995	2821	47	0.564572	-5.83832	7.09425	3	Opc	Opc
CEMBA180226_1A	AGAGCAGTGCGTAGTAACAAGGATGTAAGGAG	6046	5685	5682	4203	16	0.27355	29.2078	-5.64538	1	L23.a	L23.a
CEMBA180226_1A	AGAGCAGTGCGTAGTACATTCAGTTCGACTAG	1900	1499	1489	1129	484	0.677858	-21.1202	0.514136	9	Asc	Asc
CEMBA180226_1A	AGAGCAGTGCGTAGTACATTCAGTTCTCTCCG	3405	3133	3131	2363	14	0.566502	-29.6009	-2.39708	2	Other	Other
CEMBA180226_1A	AGAGCAGTGCGTAGTACATTCAGTTTCTAGCT	3961	3689	3687	2646	12	0.304636	26.3522	-12.9151	1	L23.a	L23.a
CEMBA180226_1A	AGAGCAGTGCGTAGTAGAACGCATAAGGAGTA	7340	6857	6848	5008	49	0.331061	16.693	-8.65062	5	L23.b	L23.b
CEMBA180226_1A	AGAGCAGTGCGTAGTAGAACGCATTATCCTCT	2517	2374	2371	1752	4	0.321468	29.2202	11.0244	19	L23.c	L23.c
CEMBA180226_1A	AGAGCAGTGCGTAGTAGGAAGACTCCTAGAGT	4725	4391	4380	3151	33	0.298526	27.6954	7.32081	19	L23.c	L23.c
CEMBA180226_1A	AGAGCAGTGCGTAGTAGGAAGACTCGTCTAAT	3183	2982	2976	2158	29	0.27054	8.98704	-4.16369	5	L23.b	L23.b
CEMBA180226_1A	AGAGCAGTGCGTAGTATGCTGGTAAAGGCTAT	2630	2444	2442	1794	1	0.479178	-22.7051	21.3847	9	Asc	Asc
CEMBA180226_1A	AGAGCAGTGCGTAGTATGCTGGTAACTGCATA	3012	2685	2678	1998	183	0.531664	-29.8089	-1.90524	2	Other	Other
CEMBA180226_1A	AGAGCAGTGCGTAGTATGCTGGTATCGACTAG	2635	2482	2480	1809	1	0.589605	-18.0688	16.2269	9	Asc	Asc
CEMBA180226_1A	AGAGCAGTGCGTAGTATGTCAGCTTTATGCGA	2923	2751	2750	2046	1	0.310066	0.434755	5.0071	10	L4	L4
CEMBA180226_1A	AGAGCAGTGCGTAGTATTCGGAAGCTAAGCCT	2517	2293	2291	1625	60	0.6088	-31.057	-3.00212	2	Other	Other
CEMBA180226_1A	AGAGCAGTGCGTAGTATTCGGAAGTCGACTAG	2000	1853	1852	1437	33	0.500675	-31.691	4.73177	2	Other	Other
CEMBA180226_1A	AGAGCAGTGCTCATGACATTCAGTACTGCATA	1593	1481	1479	1146	9	0.318987	-3.77589	19.7128	6	L5.IT.a	L5.IT.a
CEMBA180226_1A	AGAGCAGTGCTCATGACATTCAGTCCTAGAGT	3630	3419	3411	2573	29	0.277588	12.0411	7.01944	5	L23.b	L23.b
CEMBA180226_1A	AGAGCAGTGCTCATGAGAACGCATCCTAGAGT	2829	2625	2622	1950	40	0.278664	28.7218	3.61571	19	L23.c	L23.c
CEMBA180226_1A	AGAGCAGTGCTCATGAGGAAGACTGTAAGGAG	14043	13222	13210	9703	190	0.330584	-1.18421	17.2727	6	L5.IT.a	L5.IT.a
CEMBA180226_1A	AGAGCAGTGCTCATGATGCTGGTACTCTCTAT	4258	4038	4031	2870	0	0.623853	-17.7385	-18.2271	8	Ogc	Ogc
CEMBA180226_1A	AGAGCAGTGCTCATGATGCTGGTATCTCTCCG	1710	1542	1538	1106	11	0.522546	15.3261	-21.2667	16	Mgc	Mgc
CEMBA180226_1A	AGAGCAGTGCTCATGATGTCAGCTACTGCATA	7388	7008	7001	5324	14	0.269583	11.7832	11.0574	10	L4	L4
CEMBA180226_1A	AGAGCAGTGCTCATGATGTCAGCTCCTAGAGT	6556	6073	6061	4362	67	0.241672	11.5169	31.4571	17	L5.IT.b	L5.IT.b
CEMBA180226_1A	AGAGCAGTGCTCATGATGTCAGCTCTAAGCCT	7980	7433	7428	5258	9	0.450372	-24.2085	14.6506	9	Asc	Asc
CEMBA180226_1A	AGAGCAGTGCTCATGATGTCAGCTTTATGCGA	5283	4935	4928	3594	95	0.259641	-38.2156	-12.2685	11	L5.PT	L5.PT
CEMBA180226_1A	AGAGCAGTGCTCATGATGTCAGCTTTCTAGCT	3806	3602	3593	2595	26	0.286947	27.1359	-4.13167	1	L23.a	L23.a
CEMBA180226_1A	AGAGCAGTGCTCATGATTCGGAAGCTAAGCCT	4716	4367	4364	3155	13	0.306104	-14.1755	26.956	18	CGE	Lamp5.Smad3
CEMBA180226_1A	AGAGCAGTGGACTCCTACAAGGATCTCTCTAT	7701	7224	7217	5138	41	0.28172	-0.317481	29.551	6	L5.IT.a	L5.IT.a
CEMBA180226_1A	AGAGCAGTGGACTCCTCATTCAGTATCTGAGT	11353	10652	10646	7786	2	0.250469	26.5335	4.02146	19	L23.c	L23.c
CEMBA180226_1A	AGAGCAGTGGACTCCTCATTCAGTTCGACTAG	3214	2958	2954	2281	72	0.331336	24.892	-12.514	1	L23.a	L23.a
CEMBA180226_1A	AGAGCAGTGGACTCCTGGAAGACTTCGACTAG	5711	5327	5317	3953	58	0.44255	-21.3472	17.8675	9	Asc	Asc
CEMBA180226_1A	AGAGCAGTGGACTCCTTGCTGGTAATCTGAGT	3351	3061	3054	2231	27	0.51706	-21.8031	7.77856	9	Asc	Asc
CEMBA180226_1A	AGAGCAGTGGACTCCTTGTCAGCTATCTGAGT	11157	10542	10535	7819	57	0.256954	29.6176	16.1958	7	L6.IT	L6.IT
CEMBA180226_1A	AGAGCAGTGGACTCCTTGTCAGCTTCGACTAG	15247	13776	13759	10496	37	0.223575	-4.90463	-19.3786	13	Pv	Lamp5.Smad3
CEMBA180226_1A	AGAGCAGTGGACTCCTTGTCAGCTTCTCTCCG	19566	18411	18395	13436	91	0.326387	21.2064	-3.88561	5	L23.b	L23.b
CEMBA180226_1A	AGAGCAGTGGACTCCTTTCGGAAGTCTCTCCG	5353	5046	5039	3708	27	0.315859	17.4511	-2.29509	5	L23.b	L23.b
CEMBA180226_1A	AGAGCAGTGGAGCTACACAAGGATAAGGAGTA	5308	4935	4927	3692	30	0.293793	8.52353	0.0928133	5	L23.b	L23.b
CEMBA180226_1A	AGAGCAGTGGAGCTACACAAGGATAAGGCTAT	2139	1974	1972	1474	15	0.313648	25.6763	-5.4223	1	L23.a	L23.a
CEMBA180226_1A	AGAGCAGTGGAGCTACACAAGGATTTATGCGA	2024	1889	1888	1393	11	0.466853	-13.8031	-24.3483	13	Pv	Pv.Ntf3
CEMBA180226_1A	AGAGCAGTGGAGCTACAGGCTGGTTCTCTCCG	8806	8346	8343	6278	63	0.301115	-2.00077	28.5952	6	L5.IT.a	L5.IT.a
CEMBA180226_1A	AGAGCAGTGGAGCTACCATTCAGTATCTGAGT	4439	4122	4118	3090	52	0.283639	1.29571	30.7329	6	L5.IT.a	L5.IT.a
CEMBA180226_1A	AGAGCAGTGGAGCTACCATTCAGTCCTAGAGT	4200	3925	3920	2911	38	0.336891	6.06375	3.40118	5	L23.b	L23.b
CEMBA180226_1A	AGAGCAGTGGAGCTACCATTCAGTCTAAGCCT	2495	2263	2256	1667	28	0.543746	28.0035	-23.9773	4	Smc	Smc
CEMBA180226_1A	AGAGCAGTGGAGCTACCATTCAGTTCGACTAG	1922	1818	1815	1391	7	0.623776	-23.2335	-7.93765	8	Ogc	Ogc
CEMBA180226_1A	AGAGCAGTGGAGCTACCATTCAGTTCTCTCCG	4404	4078	4072	3067	102	0.565676	-33.5981	0.6951	2	Other	Other
CEMBA180226_1A	AGAGCAGTGGAGCTACTGCTGGTAAAGGAGTA	11183	10531	10527	7806	31	0.307376	7.98956	4.12431	5	L23.b	L23.b
CEMBA180226_1A	AGAGCAGTGGAGCTACTGCTGGTAAAGGCTAT	3749	3498	3493	2620	17	0.236911	26.2941	-0.366505	19	L23.c	L23.c
CEMBA180226_1A	AGAGCAGTGGAGCTACTGCTGGTAGCGTAAGA	7234	6818	6809	5264	15	0.3262	20.6229	-10.9489	1	L23.a	L23.a
[truncated: 53,593 more rows]
